# Supplementary material for: Sex-Related Gene Network Revealed by Transcriptome Differentiation of Bisexual and Unisexual Flowers of Orchid Cymbidium tortisepalum
Source: Int J Mol Sci. 2023 Nov 22;24(23):16627. doi: 10.3390/ijms242316627 (PMC10706266; doi:10.3390/ijms242316627)
Supplement: Supplementary file 1 [file ijms-24-16627-s001.zip]

Archive with 2 entries (2 files):
- ijms-2618919 - Supplementary.pdf
- ijms-2618919 - Supplementary.xlsx
