# Supplementary material for: Sex-Related Gene Network Revealed by Transcriptome Differentiation of Bisexual and Unisexual Flowers of Orchid Cymbidium tortisepalum
Source: Int J Mol Sci. 2023 Nov 22;24(23):16627. doi: 10.3390/ijms242316627 (PMC10706266; doi:10.3390/ijms242316627)
Supplement: Supplementary file 1 [file ijms-24-16627-s001.zip › ijms-2618919 - Supplementary.xlsx]

## Sheet: Table S1
Supplementary Table S1. Comparison of phenotypes for female (F), male (M), and hermaphrodite (H) plants in C. tortisepalum
Character (mm)	Female	Hermaphrodite	Male
Plant height	725.00 ± 53.45	697.00 ± 36.04	592.00 ± 21.93
Sepal length	27.74 ± 1.17	25.72 ± 1.96	19.90 ± 0.46
Sepal width	8.21 ± 0.23	8.03 ± 0.13	11.36 ± 0.42
Petal length	18.50 ± 0.19	20.90 ± 1.11	15.93 ± 0.39
Petal width	11.67 ± 0.31	7.85 ± 0.31	9.00 ± 0.36
Labellum length	16.61 ± 0.14	14.24 ± 0.49	12.49 ± 0.10
Labellum width	10.55 ± 0.53	9.39 ± 0.20	8.00 ± 0.04
Gynostemium length	12.69 ± 0.59	15.90 ± 0.36	11.72 ± 0.16
Gynostemium width	3.86 ± 0.36	4.72 ± 0.17	4.53 ± 0.14
Ovary + stalk length	20.05 ± 1.17	19.14 ± 0.12	11.73 ± 0.21
Ovary + stalk width	2.79 ± 0.05	2.76 ± 0.08	3.13 ± 0.11
*(Mean ± SD; Unit: mm)

## Sheet: Table S2
Supplementary Table S2. Statistical table of transcriptome sequencing of C. tortisepalum
Sample	Clean reads	Clean bases	Error rate (%)	Q20 (%)	Q30 (%)	GC content (%)
F_sxd_coov1	57955168	8634500451	0.025	98.04	94.1	45.9
F_sxd_coov3	56572012	8438642951	0.0253	97.94	93.85	45.86
F_sxd_coov4	73234376	10860434477	0.0246	98.16	94.51	50.08
H_lb_coov1	70171882	10480235009	0.0253	97.94	93.83	46.22
H_lb_coov2	71282160	10654344276	0.0244	98.29	94.69	47.58
H_lb_coov3	68118540	10137480866	0.0248	98.13	94.37	47.82
M_gsh_coov1	59216966	8854648501	0.0248	98.14	94.31	46.86
M_gsh_coov4	60458700	9024993187	0.0248	98.13	94.32	47.42
M_gsh_coov5	57749184	8626895754	0.0251	98.03	94.06	47.01

## Sheet: Table S3
Supplementary Table S3. Statistics of transcriptome assembly for C. tortisepalum
Type	Statistics
Total transcripts number	455213
Total unigenes number	320413
Total sequence base	320999411
Largest	14267
Smallest	201
Average length	705.16
N50	1067
GC percent	38.23
Mean mapped reads	1373.56
TransRate score	0.26414
BUSCO score	0.569

## Sheet: Table S4
Supplementary Table S4. Statistics of transcripts and Unigenes of C. tortisepalum
Length	Transcript			Unigene
	Number	Percent		Number	Percent
0~500	266925	0.588		212871	0.666
501~1000	99551	0.2193		61289	0.1918
1001~1500	39409	0.0868		20284	0.0635
1501~2000	21036	0.0463		10429	0.0326
2001~2500	11775	0.0259		6058	0.019
2501~3000	6798	0.015		3615	0.0113
3001~3500	3948	0.0087		2303	0.0072
3501~4000	2373	0.0052		1425	0.0045
4001~4500	1342	0.003		826	0.0026
>4500	2056	0.0045		1313	0.0041
total	455213	1		320413	1

## Sheet: Table S5
Supplementary Table S5. Statistical table for annotation of Transcripts and Unigenes.
Annotation	Transcript number (percent)	Unigene number (percent)
NR	169,522(37.24%)	96,025(29.97%)
Swiss-Prot	107,880(23.7%)	58,958(18.4%)
Pfam	92,183(20.25%)	52,136(16.27%)
COG	20,483(4.5%)	8,660(2.7%)
GO	106,269(23.34%)	59,754(18.65%)
KEGG	70,382(15.46%)	41,494(12.95%)
Total_anno	181,470(39.86%)	106,704(33.3%)
Total	455,213(100%)	320,413(100%)

## Sheet: Table S6
Supplementary Table S6. Number of homologs hits in target species for NR annotation of Unigenes in C. tortisepalum.
Species	Number	Precent
Dendrobium catenatum	84302	0.2631
Phalaenopsis equestris	26352	0.0822
Quercus suber	9863	0.0308
Coccomyxa subellipsoidea	5788	0.0181
Apostasia shenzhenica	3314	0.013
Vitis vinifera	2000	0.0062
Morus notabilis	1512	0.0047
Solanum lycopersicum	1143	0.0036
Chlorella sorokiniana	1144	0.0036
Cajanus cajan	1155	0.0036

## Sheet: Table S7
Supplementary Table S7. Hube genes and transcriptional factor (TF) in coexpression networks of four WGCNA modules
Module	Gene id	Gene Name	Connectivity	F_coov_corr	H_coov_corr	M_coov_corr	nr_description	Transcriptional Factor
Memagenta	TRINITY_DN100849_c0_g1		31.0032	0.858	-0.143	-0.715
Memagenta	TRINITY_DN115169_c0_g1		29.6117	0.763	-0.0477	-0.715
Memagenta	TRINITY_DN116751_c0_g1	CtVQ	25.3472	0.73	-0.0913	-0.639	PKU76086.1(hypothetical protein MA16_Dca011454 [Dendrobium catenatum])
Memagenta	TRINITY_DN127994_c0_g2		22.5835	0.822	-0.0913	-0.73
Memagenta	TRINITY_DN128474_c2_g1		15.7053	0.763	-0.286	-0.477
Memagenta	TRINITY_DN133185_c0_g1		16.2	0.639	-0.274	-0.365	XP_020690091.1(uncharacterized protein LOC110105043 [Dendrobium catenatum])
Memagenta	TRINITY_DN134150_c0_g1		20.86	0.639	-0.274	-0.365	XP_020696553.1(uncharacterized protein LOC110109698 [Dendrobium catenatum])
Memagenta	TRINITY_DN135672_c0_g1		11.6175	0.822	-0.73	-0.0913
Memagenta	TRINITY_DN138341_c0_g1		21.908	0.639	-0.0913	-0.548	XP_020702538.1(uncharacterized protein LOC110114113 [Dendrobium catenatum])
Memagenta	TRINITY_DN141246_c0_g2		20.8255	0.822	-0.274	-0.548
Memagenta	TRINITY_DN143779_c0_g1		32.2983	0.858	-0.143	-0.715
Memagenta	TRINITY_DN144003_c4_g1		30.0091	0.8	-0.2	-0.6
Memagenta	TRINITY_DN153894_c0_g3		26.5603	0.822	0	-0.822
Memagenta	TRINITY_DN154224_c1_g1	CtSTKs	25.1362	0.822	-0.0913	-0.73	XP_020681462.1(putative serine/threonine-protein kinase [Dendrobium catenatum])
Memagenta	TRINITY_DN154464_c1_g1	CtSDR3b	28.6311	0.639	0.183	-0.822	XP_020701503.1(short-chain dehydrogenase reductase 3b-like [Dendrobium catenatum])
Memagenta	TRINITY_DN154950_c0_g1		24.5127	0.73	-0.0913	-0.639
Memagenta	TRINITY_DN155087_c7_g3	CtRPL13a-4	28.6748	0.822	-0.274	-0.548	XP_020686860.1(60S ribosomal protein L13a-4 [Dendrobium catenatum])
Memagenta	TRINITY_DN156606_c3_g1		29.1775	0.836	0	-0.836
Memagenta	TRINITY_DN156786_c2_g3		20.582	0.822	0	-0.822	PKU69096.1(hypothetical protein MA16_Dca002366 [Dendrobium catenatum])
Memagenta	TRINITY_DN157516_c1_g2		18.6909	0.822	-0.274	-0.548
Memagenta	TRINITY_DN158838_c2_g1		21.2029	0.733	0.0917	-0.825
Memagenta	TRINITY_DN159285_c3_g1	CtEPFL6	28.3466	0.639	0	-0.639	PKU74472.1(EPIDERMAL PATTERNING FACTOR-like protein 6 [Dendrobium catenatum])
Memagenta	TRINITY_DN159614_c3_g1		14.4281	0.8	-0.2	-0.6
Memagenta	TRINITY_DN161292_c1_g1		23.2416	0.822	-0.0913	-0.73	PKU67904.1(hypothetical protein MA16_Dca006939 [Dendrobium catenatum])
Memagenta	TRINITY_DN161596_c3_g1		17.7502	0.836	0	-0.836
Memagenta	TRINITY_DN162083_c1_g2		22.0404	0.639	0.0913	-0.73	XP_020698644.1(uncharacterized protein LOC110111210 [Dendrobium catenatum])
Memagenta	TRINITY_DN162218_c3_g2		21.334	0.822	-0.365	-0.456	XP_020681415.1(uncharacterized protein LOC110098821 [Dendrobium catenatum])
Memagenta	TRINITY_DN162927_c2_g1	CtSDR3b-like	29.9249	0.639	0.183	-0.822	XP_020701503.1(short-chain dehydrogenase reductase 3b-like [Dendrobium catenatum])
Memagenta	TRINITY_DN164201_c3_g1	CtZBP14	21.9559	0.73	-0.365	-0.365	XP_020681332.1(14 kDa zinc-binding protein [Dendrobium catenatum])
Memagenta	TRINITY_DN164802_c0_g1	CtA6	29.7247	0.822	-0.0913	-0.73	PKU76152.1(putative glucan endo-1,3-beta-glucosidase A6 [Dendrobium catenatum])
Memagenta	TRINITY_DN165881_c2_g2		23.255	0.822	0	-0.822
Memagenta	TRINITY_DN166663_c5_g5		13.7622	0.743	-0.371	-0.371
Memagenta	TRINITY_DN167026_c1_g1		12.8165	0.8	-0.6	-0.2
Memagenta	TRINITY_DN168463_c15_g1		31.0379	0.822	0	-0.822
Memagenta	TRINITY_DN169064_c8_g2		32.4779	0.825	0	-0.825
Memagenta	TRINITY_DN169286_c1_g1		27.7435	0.73	-0.183	-0.548
Memagenta	TRINITY_DN169448_c1_g2		26.4875	0.836	0	-0.836
Memagenta	TRINITY_DN169805_c1_g4	Ctorf147	25.8939	0.73	-0.183	-0.548	YP_173434.1(hypothetical protein NitaMp095 [Nicotiana tabacum])
Memagenta	TRINITY_DN170352_c7_g3		28.3401	0.65	0	-0.65
Memagenta	TRINITY_DN170563_c1_g1		23.9328	0.976	-0.488	-0.488
Memagenta	TRINITY_DN171409_c6_g2		28.955	0.822	0	-0.822	XP_020589831.1(uncharacterized protein LOC110031116 [Phalaenopsis equestris])
Memagenta	TRINITY_DN171651_c3_g3		19.6458	0.822	-0.365	-0.456	PKU82344.1(hypothetical protein MA16_Dca005349 [Dendrobium catenatum])
Memagenta	TRINITY_DN174158_c3_g1		26.6813	0.822	-0.274	-0.548
Memagenta	TRINITY_DN174795_c3_g2		20.1274	0.822	0	-0.822	XP_020693037.1(uncharacterized protein LOC110107191 [Dendrobium catenatum])
Memagenta	TRINITY_DN174807_c2_g2	CtSPP2-like	29.1904	0.836	0	-0.836	XP_008790096.1(PREDICTED: sucrose-phosphatase 2-like isoform X1 [Phoenix dactylifera])
Memagenta	TRINITY_DN4627_c0_g1		24.476	0.976	-0.488	-0.488
Memagenta	TRINITY_DN71689_c0_g1	CtNTF2	18.1669	0.836	-0.65	-0.186	PKU69624.1(Nuclear transport factor 2 [Dendrobium catenatum])
Memagenta	TRINITY_DN73312_c0_g1	CtGAUT2	21.9338	0.73	-0.0913	-0.639	XP_020579190.1(probable galacturonosyltransferase-like 2 [Phalaenopsis equestris])
Memagenta	TRINITY_DN127187_c0_g2	CtRAX2-like	20.7364	0.639	-0.0913	-0.548	XP_020677824.1(transcription factor RAX2-like [Dendrobium catenatum])	TF
MEturquoise	TRINITY_DN106537_c0_g1		197.635	0.9	-0.6	-0.3
MEturquoise	TRINITY_DN108243_c0_g1		200.792	0.976	-0.488	-0.488
MEturquoise	TRINITY_DN11038_c0_g1		202.995	0.976	-0.488	-0.488
MEturquoise	TRINITY_DN112281_c0_g1		179.871	0.836	-0.836	0	XP_020704622.1(uncharacterized protein LOC110115660 [Dendrobium catenatum])
MEturquoise	TRINITY_DN114264_c0_g1		179.391	0.976	-0.488	-0.488
MEturquoise	TRINITY_DN117808_c0_g1	CtcoaE	103.518	0.858	-0.715	-0.143	XP_020705647.1(dephospho-CoA kinase isoform X2 [Dendrobium catenatum])
MEturquoise	TRINITY_DN119072_c0_g1		190.422	0.862	-0.144	-0.718
MEturquoise	TRINITY_DN119706_c1_g1		187.464	0.976	-0.488	-0.488	PKU71041.1(hypothetical protein MA16_Dca018659 [Dendrobium catenatum])
MEturquoise	TRINITY_DN122083_c0_g1		176.142	0.822	-0.822	0	XP_020693642.1(uncharacterized protein LOC110107667 [Dendrobium catenatum])
MEturquoise	TRINITY_DN129163_c0_g1		205.365	0.976	-0.488	-0.488
MEturquoise	TRINITY_DN133044_c0_g1		202.82	0.9	-0.6	-0.3
MEturquoise	TRINITY_DN136232_c1_g1		171.905	0.836	0	-0.836	PKU68428.1(hypothetical protein MA16_Dca021968 [Dendrobium catenatum])
MEturquoise	TRINITY_DN136417_c0_g1		193.962	0.858	-0.477	-0.381
MEturquoise	TRINITY_DN137074_c0_g1		197.465	0.9	-0.3	-0.6	PKU84921.1(hypothetical protein MA16_Dca019558 [Dendrobium catenatum])
MEturquoise	TRINITY_DN137654_c0_g1		203.73	0.976	-0.488	-0.488
MEturquoise	TRINITY_DN137793_c1_g1		190.938	0.825	-0.413	-0.413
MEturquoise	TRINITY_DN138305_c0_g1		121.256	0.822	-0.822	0
MEturquoise	TRINITY_DN138578_c9_g1		178.469	0.976	-0.488	-0.488
MEturquoise	TRINITY_DN140898_c0_g1	CtCYCD2-1	178.115	0.822	-0.183	-0.639	XP_020677972.1(cyclin-D2-1-like isoform X1 [Dendrobium catenatum])
MEturquoise	TRINITY_DN142443_c0_g2		191.707	0.976	-0.488	-0.488
MEturquoise	TRINITY_DN143330_c0_g2		205.513	0.858	-0.143	-0.715
MEturquoise	TRINITY_DN144294_c2_g4		157.957	0.825	-0.321	-0.504
MEturquoise	TRINITY_DN146106_c6_g1		179.905	0.976	-0.488	-0.488
MEturquoise	TRINITY_DN146517_c0_g1		167.021	0.822	-0.365	-0.456
MEturquoise	TRINITY_DN146650_c2_g1		204.821	0.836	-0.371	-0.464
MEturquoise	TRINITY_DN146930_c6_g5		186.697	0.825	-0.413	-0.413
MEturquoise	TRINITY_DN146991_c2_g1		170.335	0.976	-0.488	-0.488
MEturquoise	TRINITY_DN147163_c0_g1	CtCYCJ18	158.141	0.822	-0.456	-0.365	XP_020582851.1(cyclin-J18-like isoform X2 [Phalaenopsis equestris])
MEturquoise	TRINITY_DN147714_c0_g1	CtMAIL3	194.521	0.976	-0.488	-0.488	PKU84901.1(Serine/threonine-protein phosphatase 7 long form like [Dendrobium catenatum])
MEturquoise	TRINITY_DN147756_c0_g1		155.995	0.858	-0.381	-0.477	XP_020577882.1(WAT1-related protein At3g30340-like isoform X2 [Phalaenopsis equestris])
MEturquoise	TRINITY_DN147874_c4_g2		194.969	0.822	-0.639	-0.183
MEturquoise	TRINITY_DN148354_c0_g3		164.896	0.65	-0.836	0.186
MEturquoise	TRINITY_DN148510_c8_g4		202.14	0.976	-0.488	-0.488
MEturquoise	TRINITY_DN148910_c2_g1		130.955	0.825	-0.825	0
MEturquoise	TRINITY_DN149012_c4_g1		196.176	0.822	-0.365	-0.456
MEturquoise	TRINITY_DN149256_c1_g1	CtMAIL3	204.801	0.976	-0.488	-0.488	XP_020686692.1(serine/threonine-protein phosphatase 7 long form homolog isoform X1 [Dendrobium catenatum])
MEturquoise	TRINITY_DN151561_c6_g1		202.207	0.9	-0.3	-0.6
MEturquoise	TRINITY_DN151967_c1_g1		183.941	0.822	-0.183	-0.639	XP_022899321.1(uncharacterized protein LOC111412620 [Olea europaea var. sylvestris])
MEturquoise	TRINITY_DN153317_c2_g2		190.805	0.976	-0.488	-0.488
MEturquoise	TRINITY_DN153513_c2_g2		187.092	0.9	-0.3	-0.6
MEturquoise	TRINITY_DN153809_c2_g1		187.711	0.825	-0.229	-0.596
MEturquoise	TRINITY_DN154202_c2_g1		174.76	0.976	-0.488	-0.488
MEturquoise	TRINITY_DN154263_c2_g1		184.914	0.9	-0.3	-0.6
MEturquoise	TRINITY_DN155718_c1_g1		184.654	0.825	0	-0.825
MEturquoise	TRINITY_DN156858_c3_g5	CtMAIL3-like	193.408	0.825	-0.733	-0.0917	PKU82985.1(Serine/threonine-protein phosphatase 7 long form like [Dendrobium catenatum])
MEturquoise	TRINITY_DN157764_c2_g1		159.458	0.73	-0.548	-0.183
MEturquoise	TRINITY_DN157878_c2_g3		149.353	0.905	-0.302	-0.603	PKU62039.1(hypothetical protein MA16_Dca012148 [Dendrobium catenatum])
MEturquoise	TRINITY_DN157963_c4_g1		200.93	0.822	-0.639	-0.183
MEturquoise	TRINITY_DN158155_c4_g2		205.361	0.976	-0.488	-0.488
MEturquoise	TRINITY_DN158486_c5_g1		168.972	0.822	-0.548	-0.274
MEturquoise	TRINITY_DN158799_c1_g5	CtASHH1	181.042	0.858	-0.381	-0.477	XP_020583786.1(histone-lysine N-methyltransferase ASHH1 [Phalaenopsis equestris])
MEturquoise	TRINITY_DN158926_c1_g2	CtRNH	191.807	0.825	-0.183	-0.642	PKU60948.1(Putative ribonuclease H protein [Dendrobium catenatum])
MEturquoise	TRINITY_DN160115_c2_g1		171.578	0.822	-0.456	-0.365
MEturquoise	TRINITY_DN160546_c5_g1		174.2	0.858	-0.477	-0.381
MEturquoise	TRINITY_DN160556_c4_g1		148.98	0.822	-0.548	-0.274
MEturquoise	TRINITY_DN160602_c4_g2		206.855	0.976	-0.488	-0.488
MEturquoise	TRINITY_DN160985_c4_g1		188.433	0.822	-0.365	-0.456
MEturquoise	TRINITY_DN161106_c0_g1		203.472	0.822	0	-0.822
MEturquoise	TRINITY_DN161325_c9_g1		168.669	0.976	-0.488	-0.488
MEturquoise	TRINITY_DN161719_c3_g1		150.955	0.822	-0.456	-0.365	XP_020588260.1(protein rolling stone-like [Phalaenopsis equestris])
MEturquoise	TRINITY_DN161805_c7_g3		189.283	0.825	-0.733	-0.0917
MEturquoise	TRINITY_DN161958_c2_g1		173.612	0.9	-0.6	-0.3
MEturquoise	TRINITY_DN162487_c0_g1		196.733	0.858	-0.143	-0.715
MEturquoise	TRINITY_DN162633_c0_g1		198.766	0.9	-0.3	-0.6
MEturquoise	TRINITY_DN163019_c2_g1	CtPAP11	189.648	0.858	-0.143	-0.715	XP_020579219.1(probable plastid-lipid-associated protein 11 [Phalaenopsis equestris])
MEturquoise	TRINITY_DN163028_c6_g1		195.627	0.9	-0.3	-0.6
MEturquoise	TRINITY_DN163119_c0_g4	CtRNH	201.253	0.858	-0.477	-0.381	PKU78543.1(Putative ribonuclease H protein [Dendrobium catenatum])
MEturquoise	TRINITY_DN163182_c1_g2		185.774	0.976	-0.488	-0.488
MEturquoise	TRINITY_DN163370_c1_g1		199.984	0.976	-0.488	-0.488
MEturquoise	TRINITY_DN163633_c12_g1		193.088	0.822	-0.274	-0.548
MEturquoise	TRINITY_DN163633_c12_g3		204.653	0.9	-0.3	-0.6
MEturquoise	TRINITY_DN163685_c3_g6		145.04	0.976	-0.488	-0.488
MEturquoise	TRINITY_DN164482_c6_g1		164.534	0.976	-0.488	-0.488
MEturquoise	TRINITY_DN165815_c10_g3		181.233	0.822	-0.456	-0.365
MEturquoise	TRINITY_DN166272_c5_g2	CtMAIL3-like	194.524	0.976	-0.488	-0.488	PKU70711.1(Serine/threonine-protein phosphatase 7 long form like [Dendrobium catenatum])
MEturquoise	TRINITY_DN166371_c1_g2		205.627	0.976	-0.488	-0.488
MEturquoise	TRINITY_DN166984_c1_g1		201.303	0.976	-0.488	-0.488
MEturquoise	TRINITY_DN166984_c1_g2		190.978	0.9	-0.6	-0.3
MEturquoise	TRINITY_DN166984_c2_g1		174.444	0.73	-0.365	-0.365
MEturquoise	TRINITY_DN167492_c2_g2		205.653	0.9	-0.3	-0.6
MEturquoise	TRINITY_DN167492_c2_g4		141.14	0.858	-0.381	-0.477
MEturquoise	TRINITY_DN168113_c1_g2		201.525	0.836	-0.464	-0.371
MEturquoise	TRINITY_DN168345_c0_g1		181.825	0.976	-0.488	-0.488
MEturquoise	TRINITY_DN168345_c0_g2	CtRNH	191.732	0.976	-0.488	-0.488	PKU73447.1(Putative ribonuclease H protein [Dendrobium catenatum])
MEturquoise	TRINITY_DN169291_c0_g1	CtSERINC	161.797	0.73	-0.548	-0.183	XP_020703824.1(probable serine incorporator isoform X1 [Dendrobium catenatum])
MEturquoise	TRINITY_DN171083_c2_g1		187.605	0.976	-0.488	-0.488
MEturquoise	TRINITY_DN171116_c5_g1		165.925	0.976	-0.488	-0.488
MEturquoise	TRINITY_DN171301_c4_g2		202.915	0.9	-0.3	-0.6
MEturquoise	TRINITY_DN171497_c1_g2		205.648	0.858	-0.477	-0.381
MEturquoise	TRINITY_DN171540_c2_g2	CtMPK2	197.348	0.822	-0.274	-0.548	XP_020592449.1(mitogen-activated protein kinase 2-like isoform X2 [Phalaenopsis equestris])
MEturquoise	TRINITY_DN171566_c2_g1		171.907	0.836	-0.371	-0.464
MEturquoise	TRINITY_DN171655_c9_g1		201.876	0.858	-0.477	-0.381
MEturquoise	TRINITY_DN171717_c0_g1	CtPPR	164.469	0.822	-0.365	-0.456	XP_020700832.1(pentatricopeptide repeat-containing protein At5g61990, mitochondrial-like [Dendrobium catenatum])
MEturquoise	TRINITY_DN171846_c0_g1		165.25	0.822	-0.548	-0.274	XP_020673975.1(B3 domain-containing protein Os12g0592300-like [Dendrobium catenatum])
MEturquoise	TRINITY_DN172628_c3_g1		171.904	0.825	-0.321	-0.504	XP_020701683.1(uncharacterized protein LOC110113432 [Dendrobium catenatum])
MEturquoise	TRINITY_DN172997_c10_g1		203.594	0.822	-0.456	-0.365
MEturquoise	TRINITY_DN173167_c3_g4		182.019	0.858	-0.715	-0.143
MEturquoise	TRINITY_DN173417_c4_g2		205.552	0.858	-0.381	-0.477
MEturquoise	TRINITY_DN173457_c6_g1		166.809	0.976	-0.488	-0.488
MEturquoise	TRINITY_DN173688_c1_g1		206.581	0.976	-0.488	-0.488
MEturquoise	TRINITY_DN173688_c2_g3	CtRNH	193.252	0.976	-0.488	-0.488	PKU76817.1(Putative ribonuclease H protein [Dendrobium catenatum])
MEturquoise	TRINITY_DN173978_c2_g1	CtALDH2C4	145.508	0.976	-0.488	-0.488	XP_020590880.1(aldehyde dehydrogenase family 2 member C4-like isoform X1 [Phalaenopsis equestris])
MEturquoise	TRINITY_DN174123_c4_g5	CtRNH	189.673	0.822	-0.456	-0.365	PKU61788.1(Putative ribonuclease H protein [Dendrobium catenatum])
MEturquoise	TRINITY_DN174724_c6_g1	CtELP2	196.631	0.822	-0.274	-0.548	XP_020687374.1(elongator complex protein 2 isoform X2 [Dendrobium catenatum])
MEturquoise	TRINITY_DN174805_c10_g1		206.235	0.976	-0.488	-0.488
MEturquoise	TRINITY_DN174805_c10_g2		201.004	0.836	-0.464	-0.371
MEturquoise	TRINITY_DN174805_c8_g1		206.5	0.976	-0.488	-0.488
MEturquoise	TRINITY_DN174805_c9_g1		203.007	0.836	0	-0.836
MEturquoise	TRINITY_DN174974_c11_g2		194.327	0.822	-0.274	-0.548
MEturquoise	TRINITY_DN175090_c7_g1		182.555	0.976	-0.488	-0.488
MEturquoise	TRINITY_DN175091_c2_g1	CtRID1	184.244	0.822	-0.456	-0.365	XP_020704463.1(pre-mRNA-splicing factor ATP-dependent RNA helicase DEAH10-like [Dendrobium catenatum])
MEturquoise	TRINITY_DN20195_c0_g1		189.976	0.976	-0.488	-0.488
MEturquoise	TRINITY_DN20566_c0_g1		183.378	0.976	-0.488	-0.488
MEturquoise	TRINITY_DN24997_c0_g1		174.857	0.9	-0.3	-0.6	XP_020693260.1(uncharacterized protein LOC110107359 [Dendrobium catenatum])
MEturquoise	TRINITY_DN277202_c0_g1		158.242	0.976	-0.488	-0.488
MEturquoise	TRINITY_DN34290_c0_g1		199.098	0.976	-0.488	-0.488
MEturquoise	TRINITY_DN57505_c0_g2		167.723	0.976	-0.488	-0.488
MEturquoise	TRINITY_DN67360_c0_g1		129.266	0.9	-0.6	-0.3
MEturquoise	TRINITY_DN79021_c0_g1		184.943	0.976	-0.488	-0.488
MEturquoise	TRINITY_DN8619_c0_g1		198.052	0.9	-0.6	-0.3	XP_020683357.1(uncharacterized protein LOC110100266 [Dendrobium catenatum])
MEturquoise	TRINITY_DN9394_c6_g1		184.65	0.976	-0.488	-0.488
MEturquoise	TRINITY_DN9430_c0_g1		153.051	0.9	-0.3	-0.6	PKU85641.1(Transmembrane emp24 domain-containing protein p24delta9 [Dendrobium catenatum])
MEbrown	TRINITY_DN101370_c0_g1		82.987	-0.3	-0.6	0.9
MEbrown	TRINITY_DN103139_c0_g1		71.945	-0.279	-0.557	0.836
MEbrown	TRINITY_DN104590_c1_g1		93.9506	-0.567	-0.283	0.85
MEbrown	TRINITY_DN108973_c1_g1		100.808	-0.488	-0.488	0.976
MEbrown	TRINITY_DN109964_c1_g1	CtRECQL3	93.4066	-0.6	-0.3	0.9	PKU77648.1(ATP-dependent DNA helicase Q-like 3 [Dendrobium catenatum])
MEbrown	TRINITY_DN110833_c0_g1		47.7975	-0.0477	-0.715	0.763
MEbrown	TRINITY_DN117962_c1_g1	CtCDF4-like	27.5255	-0.183	-0.0913	0.274	XP_020694660.1(cyclic dof factor 4-like [Dendrobium catenatum])	TF
MEbrown	TRINITY_DN118786_c1_g1		98.5623	-0.488	-0.488	0.976
MEbrown	TRINITY_DN122487_c0_g1		84.3181	0	-0.825	0.825
MEbrown	TRINITY_DN127439_c2_g1		92.4458	-0.3	-0.6	0.9
MEbrown	TRINITY_DN130314_c0_g1		64.6558	-0.274	-0.548	0.822
MEbrown	TRINITY_DN131406_c1_g2		64.3995	-0.55	-0.275	0.825
MEbrown	TRINITY_DN131782_c0_g1		102.92	-0.456	-0.365	0.822
MEbrown	TRINITY_DN131966_c0_g1	CtTNT 1-94	96.2456	-0.488	-0.488	0.976	XP_020674928.1(uncharacterized protein LOC110094114 [Dendrobium catenatum])
MEbrown	TRINITY_DN132749_c1_g2		65.0255	-0.274	-0.548	0.822
MEbrown	TRINITY_DN134797_c0_g1		92.6173	-0.65	-0.186	0.836	XP_020679500.1(uncharacterized protein LOC110097468 [Dendrobium catenatum])
MEbrown	TRINITY_DN138116_c0_g1		59.1371	-0.183	-0.642	0.825
MEbrown	TRINITY_DN139277_c0_g1	CtEDD1	61.2104	-0.143	-0.715	0.858	XP_020686069.1(glycine--tRNA ligase, chloroplastic/mitochondrial 2 isoform X2 [Dendrobium catenatum])
MEbrown	TRINITY_DN139585_c0_g2	CtPARA	67.5147	-0.365	-0.456	0.822	XP_020586575.1(probable glutathione S-transferase parA [Phalaenopsis equestris])
MEbrown	TRINITY_DN141640_c11_g1		58.6767	-0.186	-0.65	0.836
MEbrown	TRINITY_DN141881_c0_g1	CtYAB1-like	8.95769	-0.822	0.365	0.456	XP_020674394.1(axial regulator YABBY 1-like isoform X1 [Dendrobium catenatum])	TF
MEbrown	TRINITY_DN144795_c0_g1	CtATM	64.8604	-0.274	-0.548	0.822	PKU79645.1(ataxia telangiectasia mutated family protein [Dendrobium catenatum])
MEbrown	TRINITY_DN144924_c0_g1		66.5505	-0.488	-0.488	0.976
MEbrown	TRINITY_DN145399_c0_g1	CtCARA	61.1127	-0.365	-0.456	0.822	PSS30288.1(Carbamoyl-phosphate synthase small chain like [Actinidia chinensis var. chinensis])
MEbrown	TRINITY_DN146385_c4_g5		91.352	-0.6	-0.3	0.9
MEbrown	TRINITY_DN147152_c0_g1		85.4501	-0.274	-0.548	0.822	XP_008775563.2(PREDICTED: zinc finger BED domain-containing protein RICESLEEPER 2-like isoform X1 [Phoenix dactylifera])
MEbrown	TRINITY_DN147736_c0_g1		78.3738	-0.55	-0.275	0.825
MEbrown	TRINITY_DN147933_c0_g1	CtRDDP	83.6809	-0.504	-0.321	0.825	PKU83878.1(RNA-directed DNA polymerase [Dendrobium catenatum])
MEbrown	TRINITY_DN148538_c3_g2		90.334	-0.321	-0.504	0.825	PKA49586.1(hypothetical protein AXF42_Ash004126 [Apostasia shenzhenica])
MEbrown	TRINITY_DN148977_c3_g1	CtCM-LOX2	79.8349	-0.229	-0.596	0.825	XP_020691905.1(probable lipoxygenase 8, chloroplastic [Dendrobium catenatum])
MEbrown	TRINITY_DN149096_c1_g2		76.6245	-0.229	-0.596	0.825
MEbrown	TRINITY_DN149766_c5_g1		100.179	-0.488	-0.488	0.976
MEbrown	TRINITY_DN149976_c6_g1	CtLIMYB	85.1398	-0.715	-0.143	0.858	XP_020679491.1(L10-interacting MYB domain-containing protein-like [Dendrobium catenatum])
MEbrown	TRINITY_DN150256_c1_g1	CtABCG33-like	71.3829	-0.0913	-0.73	0.822	XP_020685849.1(ABC transporter G family member 33-like [Dendrobium catenatum])
MEbrown	TRINITY_DN150350_c3_g1		89.5338	-0.413	-0.413	0.825
MEbrown	TRINITY_DN150570_c1_g1		98.0251	-0.381	-0.477	0.858
MEbrown	TRINITY_DN150791_c0_g1	CtHOX12-like	45.5293	-0.548	-0.274	0.822	XP_020574740.1(homeobox-leucine zipper protein HOX12-like [Phalaenopsis equestris])	TF
MEbrown	TRINITY_DN150842_c1_g2		102.612	-0.488	-0.488	0.976
MEbrown	TRINITY_DN151137_c0_g1		98.7252	-0.413	-0.413	0.825
MEbrown	TRINITY_DN151247_c1_g1		95.2999	-0.488	-0.488	0.976	PKU68237.1(hypothetical protein MA16_Dca023924 [Dendrobium catenatum])
MEbrown	TRINITY_DN151250_c2_g1		90.8983	-0.6	-0.3	0.9
MEbrown	TRINITY_DN151838_c0_g1		69.4263	-0.639	-0.183	0.822	XP_020695692.1(uncharacterized protein LOC110109114 [Dendrobium catenatum])
MEbrown	TRINITY_DN152235_c13_g4		77.3401	-0.6	-0.3	0.9
MEbrown	TRINITY_DN152283_c0_g1		59.2582	0	-0.825	0.825
MEbrown	TRINITY_DN152878_c1_g7		98.2407	-0.0913	-0.73	0.822
MEbrown	TRINITY_DN153269_c1_g1	CtCOL12	29.8871	-0.0913	-0.73	0.822	ATU32513.1(CONSTANS-like 12 protein, partial [Cymbidium ensifolium])	TF
MEbrown	TRINITY_DN153344_c1_g3		95.6247	-0.229	-0.596	0.825
MEbrown	TRINITY_DN154052_c4_g3		81.3919	-0.143	-0.715	0.858
MEbrown	TRINITY_DN154621_c1_g2		76.7706	-0.274	-0.548	0.822
MEbrown	TRINITY_DN154640_c0_g1	CtRFT1	78.7286	-0.274	-0.548	0.822	XP_020579205.1(protein RFT1 homolog isoform X2 [Phalaenopsis equestris])
MEbrown	TRINITY_DN155199_c2_g2	CtBGLU22-like	88.5336	-0.183	-0.639	0.822	XP_010921682.1(PREDICTED: beta-glucosidase 22-like isoform X3 [Elaeis guineensis])
MEbrown	TRINITY_DN155598_c0_g1	CtNPF4.6	65.762	-0.0913	-0.639	0.73	XP_020576438.1(protein NRT1/ PTR FAMILY 4.6 [Phalaenopsis equestris])
MEbrown	TRINITY_DN156184_c4_g4		83.4994	-0.413	-0.413	0.825
MEbrown	TRINITY_DN156591_c14_g3		99.3488	-0.488	-0.488	0.976
MEbrown	TRINITY_DN156720_c6_g1		79.9026	0	-0.825	0.825
MEbrown	TRINITY_DN156759_c4_g1		79.4417	-0.548	-0.274	0.822
MEbrown	TRINITY_DN157985_c1_g1		66.383	-0.274	-0.548	0.822
MEbrown	TRINITY_DN158918_c10_g1		75.8489	-0.557	-0.279	0.836
MEbrown	TRINITY_DN159619_c8_g3	CtLRX5	93.7962	-0.6	-0.3	0.9	XP_023744758.1(leucine-rich repeat extensin-like protein 5 [Lactuca sativa])
MEbrown	TRINITY_DN160554_c1_g1		82.4356	-0.274	-0.548	0.822
MEbrown	TRINITY_DN160818_c1_g1		100.648	-0.381	-0.477	0.858
MEbrown	TRINITY_DN162091_c0_g1		52.2613	-0.456	-0.365	0.822
MEbrown	TRINITY_DN162181_c4_g2		76.9536	-0.6	-0.3	0.9
MEbrown	TRINITY_DN162575_c4_g1	CtATM	85.0916	-0.3	-0.6	0.9	PKU81295.1(ataxia telangiectasia mutated family protein [Dendrobium catenatum])
MEbrown	TRINITY_DN162642_c1_g2	CtYAB5	61.0864	-0.822	0	0.822	XP_010906354.2(PREDICTED: LOW QUALITY PROTEIN: protein YABBY 2 [Elaeis guineensis])	TF
MEbrown	TRINITY_DN162775_c4_g1	CtLIMYB-like	65.031	-0.557	-0.279	0.836	XP_020597865.1(L10-interacting MYB domain-containing protein-like [Phalaenopsis equestris])
MEbrown	TRINITY_DN163240_c6_g1		95.1912	-0.274	-0.548	0.822
MEbrown	TRINITY_DN163610_c6_g2		81.3226	-0.365	-0.456	0.822
MEbrown	TRINITY_DN164197_c0_g2	CtPPL1	50.6706	-0.274	-0.548	0.822	XP_020682069.1(psbP-like protein 1, chloroplastic [Dendrobium catenatum])
MEbrown	TRINITY_DN164355_c0_g1	CtRDDP	73.3358	-0.548	-0.274	0.822	PKU86533.1(RNA-directed DNA polymerase [Dendrobium catenatum])
MEbrown	TRINITY_DN164399_c0_g1		92.5514	-0.548	-0.274	0.822	PKU80818.1(hypothetical protein MA16_Dca025816 [Dendrobium catenatum])
MEbrown	TRINITY_DN164399_c0_g2	CtTNT 1-94	99.5371	-0.274	-0.548	0.822	KYP52900.1(Retrovirus-related Pol polyprotein from transposon TNT 1-94 [Cajanus cajan])
MEbrown	TRINITY_DN164609_c0_g1		52.2851	-0.365	-0.456	0.822
MEbrown	TRINITY_DN164686_c3_g1	CtUGP-like	96.5822	-0.6	-0.3	0.9	XP_022012180.1(UTP--glucose-1-phosphate uridylyltransferase-like [Helianthus annuus])
MEbrown	TRINITY_DN164731_c3_g1		77.7438	-0.229	-0.596	0.825
MEbrown	TRINITY_DN164814_c0_g1		97.2791	-0.488	-0.488	0.976
MEbrown	TRINITY_DN165331_c0_g1	CtRPS21	71.3615	-0.183	-0.639	0.822	PKU67838.1(40S ribosomal protein S21 [Dendrobium catenatum])
MEbrown	TRINITY_DN165493_c2_g4	CtAPF1-like	95.0472	-0.6	-0.3	0.9	XP_020581742.1(aspartyl protease family protein 1-like isoform X2 [Phalaenopsis equestris])
MEbrown	TRINITY_DN165698_c0_g2		65.3999	-0.274	-0.548	0.822
MEbrown	TRINITY_DN166184_c3_g5		68.4723	-0.488	-0.488	0.976
MEbrown	TRINITY_DN166404_c2_g1		68.0779	-0.321	-0.504	0.825
MEbrown	TRINITY_DN166418_c0_g2		99.74	-0.477	-0.381	0.858
MEbrown	TRINITY_DN166556_c6_g3		69.2665	-0.274	-0.548	0.822
MEbrown	TRINITY_DN166556_c7_g2	CtCDL12_07635	92.2701	-0.639	-0.183	0.822	PIN19681.1(Vesicle coat complex AP-1/AP-2/AP-4, beta subunit [Handroanthus impetiginosus])
MEbrown	TRINITY_DN167161_c4_g1		73.8274	-0.186	-0.65	0.836
MEbrown	TRINITY_DN167204_c10_g1		92.3797	-0.488	-0.488	0.976
MEbrown	TRINITY_DN167272_c0_g1		75.1298	-0.274	-0.548	0.822
MEbrown	TRINITY_DN167572_c2_g2		88.1686	-0.548	-0.274	0.822
MEbrown	TRINITY_DN167619_c1_g4	CtDIM1	86.1094	-0.639	-0.183	0.822	XP_020590617.1(LOW QUALITY PROTEIN: uncharacterized protein LOC110031641 [Phalaenopsis equestris])
MEbrown	TRINITY_DN167716_c5_g2		96.6721	-0.488	-0.488	0.976
MEbrown	TRINITY_DN167896_c4_g1		87.3747	-0.456	-0.365	0.822
MEbrown	TRINITY_DN167951_c0_g1	CtAsR6-like	70.013	-0.73	-0.0913	0.822	XP_020681103.1(alpha-humulene synthase-like [Dendrobium catenatum])
MEbrown	TRINITY_DN168607_c2_g1		87.0235	-0.456	-0.365	0.822	PKU79622.1(hypothetical protein MA16_Dca025843 [Dendrobium catenatum])
MEbrown	TRINITY_DN168763_c9_g2		97.9044	-0.488	-0.488	0.976
MEbrown	TRINITY_DN169066_c2_g4	CtACA	101.187	-0.6	-0.3	0.9	KQL02546.1(hypothetical protein SETIT_013162mg [Setaria italica])
MEbrown	TRINITY_DN169183_c0_g1		76.594	-0.825	0	0.825
MEbrown	TRINITY_DN169194_c1_g1		63.7659	-0.274	-0.548	0.822
MEbrown	TRINITY_DN169230_c1_g1	CtCMP-H3	91.3912	-0.458	-0.367	0.825	XP_020694156.1(pentatricopeptide repeat-containing protein At4g14820 [Dendrobium catenatum])
MEbrown	TRINITY_DN169230_c1_g4	CtCMP-H3	80.8584	-0.822	0	0.822	XP_020694156.1(pentatricopeptide repeat-containing protein At4g14820 [Dendrobium catenatum])
MEbrown	TRINITY_DN169630_c3_g2		90.6311	-0.488	-0.488	0.976
MEbrown	TRINITY_DN170191_c3_g4		72.7014	-0.836	0	0.836
MEbrown	TRINITY_DN170286_c6_g1		64.3103	-0.6	-0.2	0.8
MEbrown	TRINITY_DN170368_c0_g1		101.739	-0.274	-0.548	0.822
MEbrown	TRINITY_DN170375_c1_g1		67.5012	-0.365	-0.456	0.822	XP_020585599.1(DNA-directed RNA polymerases II, IV and V subunit 9A-like [Phalaenopsis equestris])
MEbrown	TRINITY_DN170611_c0_g1	CtEXL3-like	53.2922	-0.365	-0.456	0.822	XP_020700917.1(GDSL esterase/lipase EXL3-like [Dendrobium catenatum])
MEbrown	TRINITY_DN171159_c0_g3		76.5651	-0.548	-0.274	0.822
MEbrown	TRINITY_DN171159_c0_g5		99.1846	-0.477	-0.381	0.858
MEbrown	TRINITY_DN171801_c9_g1		95.2763	-0.365	-0.456	0.822
MEbrown	TRINITY_DN171845_c3_g5	CtACLB-2	57.9827	-0.143	-0.715	0.858	XP_020572507.1(ATP-citrate synthase alpha chain protein 2 isoform X2 [Phalaenopsis equestris])
MEbrown	TRINITY_DN172522_c0_g3		64.051	-0.274	-0.548	0.822
MEbrown	TRINITY_DN173328_c4_g2	CtYAB2	75.6179	-0.73	-0.0913	0.822	PKU64994.1(Protein YABBY 2 [Dendrobium catenatum])	TF
MEbrown	TRINITY_DN173583_c1_g1		38.4727	-0.183	-0.639	0.822
MEbrown	TRINITY_DN174076_c3_g1		84.4612	-0.456	-0.365	0.822
MEbrown	TRINITY_DN174164_c1_g1		77.0799	-0.456	-0.365	0.822	PKU71890.1(hypothetical protein MA16_Dca018496 [Dendrobium catenatum])
MEbrown	TRINITY_DN174460_c1_g1		90.4739	-0.143	-0.715	0.858
MEbrown	TRINITY_DN174567_c8_g2		78.8121	-0.186	-0.65	0.836
MEbrown	TRINITY_DN174821_c1_g2		67.4122	-0.321	-0.504	0.825
MEbrown	TRINITY_DN175020_c46_g1		95.1297	-0.274	-0.548	0.822
MEbrown	TRINITY_DN175122_c3_g2		94.4519	-0.279	-0.557	0.836
MEbrown	TRINITY_DN199611_c0_g1		84.2863	-0.488	-0.488	0.976
MEbrown	TRINITY_DN242497_c0_g1		94.8781	-0.488	-0.488	0.976
MEbrown	TRINITY_DN37332_c0_g1	CtKOR2	70.2727	-0.715	-0.143	0.858	PKU68600.1(Potassium channel KOR2 [Dendrobium catenatum])
MEbrown	TRINITY_DN79508_c0_g1		61.281	-0.413	-0.413	0.825
MEbrown	TRINITY_DN86544_c0_g1		90.4517	-0.488	-0.488	0.976
MEbrown	TRINITY_DN95554_c0_g1		75.933	-0.6	-0.3	0.9
MEbrown	TRINITY_DN95962_c0_g1		68.27	-0.715	-0.143	0.858
MEred	TRINITY_DN104109_c0_g1		42.5585	-0.548	-0.0913	0.639
MEred	TRINITY_DN121457_c0_g1		10.4754	-0.836	0.279	0.557	XP_020588992.1(hydroquinone glucosyltransferase-like [Phalaenopsis equestris])
MEred	TRINITY_DN127281_c0_g1		36.7362	-0.836	0	0.836
MEred	TRINITY_DN128414_c0_g1		48.3465	-0.639	0	0.639
MEred	TRINITY_DN128928_c1_g1		34.9855	-0.836	0.0928	0.743
MEred	TRINITY_DN133486_c1_g1	CtUBE2S	43.7516	-0.836	0	0.836	PKU80482.1(ubiquitin-conjugating enzyme E2 S [Dendrobium catenatum])
MEred	TRINITY_DN134286_c0_g1	CtADH3-like	24.2437	-0.822	0	0.822	XP_020677122.1(alcohol dehydrogenase 3-like [Dendrobium catenatum])
MEred	TRINITY_DN137363_c0_g1		49.7331	-0.715	0.143	0.572
MEred	TRINITY_DN138333_c0_g1	CtPDR6	21.12	-0.639	-0.0913	0.73	PKU86709.1(Pleiotropic drug resistance protein 6 [Dendrobium catenatum])
MEred	TRINITY_DN140798_c8_g2		30.781	-0.6	-0.3	0.9
MEred	TRINITY_DN142372_c6_g1		31.2294	-0.639	-0.0913	0.73
MEred	TRINITY_DN143893_c5_g3		47.2153	-0.836	0.186	0.65
MEred	TRINITY_DN144908_c3_g1	CtCOQ3	61.1617	-0.836	0.0928	0.743	XP_020570852.1(ubiquinone biosynthesis O-methyltransferase, mitochondrial [Phalaenopsis equestris])
MEred	TRINITY_DN146330_c8_g2	CtBGLU12-like	17.4406	-0.548	-0.274	0.822	XP_020683195.1(beta-glucosidase 12-like [Dendrobium catenatum])
MEred	TRINITY_DN147917_c11_g1		24.2833	-0.73	-0.0913	0.822	PKU69387.1(Putative ribonuclease H protein [Dendrobium catenatum])
MEred	TRINITY_DN148439_c4_g1		31.1223	-0.822	0.0913	0.73	XP_020680618.1(F-box protein At2g26850-like isoform X1 [Dendrobium catenatum])
MEred	TRINITY_DN149265_c0_g1		43.5173	-0.836	0	0.836
MEred	TRINITY_DN149431_c4_g1		46.8614	-0.596	-0.138	0.733
MEred	TRINITY_DN150744_c1_g1		37.8964	-0.73	-0.0913	0.822
MEred	TRINITY_DN151152_c0_g1	CtCYP89A9	23.2195	-0.822	0.183	0.639	PKA50217.1(Cytochrome P450 89A9 [Apostasia shenzhenica])
MEred	TRINITY_DN151656_c0_g1	CtMyb-related P	45.1539	-0.822	0.274	0.548	PKU86775.1(Myb-related protein P [Dendrobium catenatum])	TF
MEred	TRINITY_DN152114_c0_g1		41.5994	-0.822	0	0.822
MEred	TRINITY_DN152271_c2_g1	CtTUN	55.4861	-0.825	0.0917	0.733	XP_020577664.1(UDP-glycosyltransferase TURAN isoform X1 [Phalaenopsis equestris])
MEred	TRINITY_DN153341_c0_g1	CtLHT1-like	17.2216	-0.822	0.0913	0.73	XP_020593357.1(lysine histidine transporter 1-like [Phalaenopsis equestris])
MEred	TRINITY_DN153698_c0_g1		34.1585	-0.836	0.0928	0.743
MEred	TRINITY_DN154215_c5_g1		47.3322	-0.825	0	0.825
MEred	TRINITY_DN154559_c1_g2	CtANN4	42.4654	-0.822	0	0.822	XP_020696558.1(annexin D4 [Dendrobium catenatum])
MEred	TRINITY_DN154670_c0_g2		47.2649	-0.822	0	0.822	XP_020698078.1(uncharacterized protein LOC110110795 isoform X1 [Dendrobium catenatum])
MEred	TRINITY_DN155480_c0_g2	CtMA16_Dca014430	35.1489	-0.836	0.464	0.371	PKU66823.1(hypothetical protein MA16_Dca014430 [Dendrobium catenatum])	TF
MEred	TRINITY_DN156694_c0_g2		43.1808	-0.822	0	0.822	XP_020573206.1(uncharacterized protein LOC110019743 isoform X3 [Phalaenopsis equestris])
MEred	TRINITY_DN157018_c4_g3		28.1661	-0.822	0.0913	0.73	XP_020588105.1(probable 2-oxoglutarate-dependent dioxygenase At3g111800 isoform X2 [Phalaenopsis equestris])
MEred	TRINITY_DN157659_c2_g1	CtPSAN	9.14108	-0.548	-0.274	0.822	XP_020588027.1(photosystem I reaction center subunit N, chloroplastic [Phalaenopsis equestris])
MEred	TRINITY_DN159873_c0_g1		40.5281	-0.715	-0.143	0.858
MEred	TRINITY_DN161009_c2_g1		43.6757	-0.639	0	0.639
MEred	TRINITY_DN161283_c3_g2		37.6504	-0.596	0.0458	0.55
MEred	TRINITY_DN161333_c2_g1		49.4205	-0.596	-0.0458	0.642
MEred	TRINITY_DN161976_c2_g1	CtTLCD	54.3854	-0.822	0	0.822	PKA50142.1(hypothetical protein AXF42_Ash020382 [Apostasia shenzhenica])
MEred	TRINITY_DN162223_c5_g1		45.2337	-0.822	0	0.822	XP_020697550.1(uncharacterized protein LOC110110421 isoform X2 [Dendrobium catenatum])
MEred	TRINITY_DN162866_c6_g1		45.845	-0.715	-0.143	0.858
MEred	TRINITY_DN163001_c5_g4		24.7554	-0.836	0.0928	0.743
MEred	TRINITY_DN163165_c2_g2		56.6701	-0.822	0	0.822
MEred	TRINITY_DN164186_c9_g1		33.2721	-0.73	0	0.73
MEred	TRINITY_DN165001_c1_g1	CtACT7	34.6432	-0.836	0.0928	0.743	EOX92410.1(Actin 7 isoform 1 [Theobroma cacao])
MEred	TRINITY_DN165436_c7_g2		46.4517	-0.733	0.0917	0.642
MEred	TRINITY_DN166248_c4_g3	CtCCoAMT	34.5961	-0.822	0	0.822	XP_020672693.1(putative caffeoyl-CoA O-methyltransferase At1g67980 [Dendrobium catenatum])
MEred	TRINITY_DN167624_c3_g2	CtAPUM23	37.5988	-0.822	0	0.822	XP_020673345.1(pumilio homolog 23 [Dendrobium catenatum])
MEred	TRINITY_DN167773_c3_g1		57.7817	-0.836	0.186	0.65	XP_020700626.1(GDSL esterase/lipase At4g01130-like [Dendrobium catenatum])
MEred	TRINITY_DN167873_c0_g1	CtCYP86A2-like	31.9356	-0.73	-0.0913	0.822	XP_020588342.1(cytochrome P450 86A2-like [Phalaenopsis equestris])
MEred	TRINITY_DN169323_c3_g4		59.7564	-0.836	0.0928	0.743
MEred	TRINITY_DN171299_c4_g6		46.5686	-0.822	0	0.822
MEred	TRINITY_DN171555_c0_g1	CtPDS5A-B	36.3218	-0.822	0	0.822	XP_020678314.1(sister chromatid cohesion protein PDS5 homolog A-B [Dendrobium catenatum])
MEred	TRINITY_DN171592_c1_g1	CtHTA	16.9635	-0.548	-0.274	0.822	XP_020085107.1(probable histone H2A variant 1 [Ananas comosus])
MEred	TRINITY_DN171998_c9_g1		37.6177	-0.73	-0.0913	0.822
MEred	TRINITY_DN172341_c1_g1		60.1067	-0.825	0.183	0.642
MEred	TRINITY_DN172341_c1_g3	CtGI	59.4312	-0.822	0.0913	0.73	PKU78538.1(Protein GIGANTEA [Dendrobium catenatum])
MEred	TRINITY_DN172823_c1_g2	CtKN	19.1112	-0.639	-0.0913	0.73	XP_020592835.1(syntaxin-related protein KNOLLE [Phalaenopsis equestris])
MEred	TRINITY_DN173501_c1_g2	CtBHLH35	46.2057	-0.822	0.365	0.456	XP_020695652.1(transcription factor bHLH35 [Dendrobium catenatum])	TF
MEred	TRINITY_DN173514_c0_g1		51.9624	-0.836	0.0928	0.743
MEred	TRINITY_DN174853_c8_g1		39.7675	-0.598	-0.138	0.736	XP_020696497.1(uncharacterized protein LOC110109654, partial [Dendrobium catenatum])
MEred	TRINITY_DN291477_c0_g1		37.893	-0.839	0	0.839
MEred	TRINITY_DN31638_c0_g1		36.1136	-0.836	0.186	0.65
MEred	TRINITY_DN98502_c0_g1		22.4051	-0.825	0	0.825

## Sheet: Table S8
Supplementary Table S8. GO enrichments of genes in four WGCNA modules
Module	Number	GO ID	Term Type	Description	Pvalue_uncorrected	Pvalue_corrected	Gene_ids
MEmagenta	2	GO:0010301	MF	xanthoxin dehydrogenase activity	7.45569e-06	0.0529578	TRINITY_DN162927_c2_g1;TRINITY_DN154464_c1_g1
MEmagenta	1	GO:0005986	BP	sucrose biosynthetic process	0.00602508	1	TRINITY_DN174807_c2_g2
MEmagenta	1	GO:0005985	BP	sucrose metabolic process	0.0179722	1	TRINITY_DN174807_c2_g2
MEmagenta	1	GO:0046351	BP	disaccharide biosynthetic process	0.0254476	1	TRINITY_DN174807_c2_g2
MEmagenta	1	GO:0009312	BP	oligosaccharide biosynthetic process	0.0304011	1	TRINITY_DN174807_c2_g2
MEmagenta	1	GO:0005984	BP	disaccharide metabolic process	0.0399309	1	TRINITY_DN174807_c2_g2
MEmagenta	1	GO:0009311	BP	oligosaccharide metabolic process	0.0460319	1	TRINITY_DN174807_c2_g2
MEmagenta	2	GO:0005739	CC	mitochondrion	0.0247079	1	TRINITY_DN169805_c1_g4;TRINITY_DN163769_c6_g1
MEmagenta	2	GO:0004022	MF	alcohol dehydrogenase (NAD) activity	0.000679891	1	TRINITY_DN162927_c2_g1;TRINITY_DN154464_c1_g1
MEmagenta	1	GO:0050307	MF	sucrose-phosphate phosphatase activity	0.00285829	1	TRINITY_DN174807_c2_g2
MEmagenta	1	GO:0050308	MF	sugar-phosphatase activity	0.0129585	1	TRINITY_DN174807_c2_g2
MEmagenta	1	GO:0045735	MF	nutrient reservoir activity	0.0173468	1	TRINITY_DN171911_c1_g1
MEmagenta	2	GO:0016616	MF	oxidoreductase activity, acting on the CH-OH group of donors, NAD or NADP as acceptor	0.0199933	1	TRINITY_DN162927_c2_g1;TRINITY_DN154464_c1_g1
MEmagenta	1	GO:0019203	MF	carbohydrate phosphatase activity	0.0257579	1	TRINITY_DN174807_c2_g2
MEmagenta	1	GO:0004364	MF	glutathione transferase activity	0.0269981	1	TRINITY_DN129691_c0_g1
MEmagenta	2	GO:0016614	MF	oxidoreductase activity, acting on CH-OH group of donors	0.0295137	1	TRINITY_DN162927_c2_g1;TRINITY_DN154464_c1_g1
MEmagenta	1	GO:0030145	MF	manganese ion binding	0.0347159	1	TRINITY_DN171911_c1_g1
MEturquoise	8	GO:0008092	MF	cytoskeletal protein binding	2.35642e-07	0.00167377	TRINITY_DN174231_c3_g1;TRINITY_DN156368_c2_g1;TRINITY_DN158546_c1_g2;TRINITY_DN153744_c0_g1;TRINITY_DN169593_c1_g2;TRINITY_DN174478_c5_g2;TRINITY_DN125499_c0_g2;TRINITY_DN174185_c5_g1
MEturquoise	6	GO:0008017	MF	microtubule binding	3.06504e-06	0.0108855	TRINITY_DN174231_c3_g1;TRINITY_DN158546_c1_g2;TRINITY_DN169593_c1_g2;TRINITY_DN174478_c5_g2;TRINITY_DN125499_c0_g2;TRINITY_DN174185_c5_g1
MEturquoise	6	GO:0015631	MF	tubulin binding	4.62913e-06	0.0109602	TRINITY_DN174231_c3_g1;TRINITY_DN158546_c1_g2;TRINITY_DN169593_c1_g2;TRINITY_DN174478_c5_g2;TRINITY_DN125499_c0_g2;TRINITY_DN174185_c5_g1
MEturquoise	5	GO:0007018	BP	microtubule-based movement	2.153e-05	0.0227962	TRINITY_DN174478_c5_g2;TRINITY_DN158546_c1_g2;TRINITY_DN125499_c0_g2;TRINITY_DN174185_c5_g1;TRINITY_DN174231_c3_g1
MEturquoise	5	GO:0006928	BP	movement of cell or subcellular component	2.24656e-05	0.0227962	TRINITY_DN174478_c5_g2;TRINITY_DN158546_c1_g2;TRINITY_DN125499_c0_g2;TRINITY_DN174185_c5_g1;TRINITY_DN174231_c3_g1
MEturquoise	5	GO:0003777	MF	microtubule motor activity	2.0625e-05	0.0227962	TRINITY_DN174478_c5_g2;TRINITY_DN158546_c1_g2;TRINITY_DN125499_c0_g2;TRINITY_DN174185_c5_g1;TRINITY_DN174231_c3_g1
MEturquoise	5	GO:0003774	MF	motor activity	2.8763e-05	0.0255379	TRINITY_DN174478_c5_g2;TRINITY_DN158546_c1_g2;TRINITY_DN125499_c0_g2;TRINITY_DN174185_c5_g1;TRINITY_DN174231_c3_g1
MEturquoise	2	GO:0050511	MF	undecaprenyldiphospho-muramoylpentapeptide beta-N-acetylglucosaminyltransferase activity	5.96942e-05	0.047112	TRINITY_DN137074_c0_g1;TRINITY_DN172628_c3_g1
MEturquoise	2	GO:0050269	MF	coniferyl-aldehyde dehydrogenase activity	9.57533e-05	0.0680136	TRINITY_DN164537_c2_g1;TRINITY_DN173978_c2_g1
MEturquoise	2	GO:0030259	BP	lipid glycosylation	0.000140169	0.090511	TRINITY_DN137074_c0_g1;TRINITY_DN172628_c3_g1
MEturquoise	5	GO:0007017	BP	microtubule-based process	0.000248291	0.123468	TRINITY_DN174478_c5_g2;TRINITY_DN158546_c1_g2;TRINITY_DN125499_c0_g2;TRINITY_DN174185_c5_g1;TRINITY_DN174231_c3_g1
MEturquoise	3	GO:0008375	MF	acetylglucosaminyltransferase activity	0.000352522	0.147292	TRINITY_DN137074_c0_g1;TRINITY_DN172628_c3_g1;TRINITY_DN9430_c0_g1
MEturquoise	9	GO:0004523	MF	RNA-DNA hybrid ribonuclease activity	0.000987621	0.349536	TRINITY_DN165821_c2_g3;TRINITY_DN112593_c0_g1;TRINITY_DN65944_c0_g1;TRINITY_DN172596_c8_g2;TRINITY_DN175175_c57_g2;TRINITY_DN148707_c0_g1;TRINITY_DN172596_c8_g1;TRINITY_DN119366_c0_g1;TRINITY_DN94640_c0_g1
MEturquoise	2	GO:0004030	MF	aldehyde dehydrogenase [NAD(P)+] activity	0.0010334	0.349536	TRINITY_DN164537_c2_g1;TRINITY_DN173978_c2_g1
MEturquoise	9	GO:0016891	MF	endoribonuclease activity, producing 5'-phosphomonoesters	0.00114505	0.353621	TRINITY_DN165821_c2_g3;TRINITY_DN112593_c0_g1;TRINITY_DN65944_c0_g1;TRINITY_DN172596_c8_g2;TRINITY_DN175175_c57_g2;TRINITY_DN148707_c0_g1;TRINITY_DN172596_c8_g1;TRINITY_DN119366_c0_g1;TRINITY_DN94640_c0_g1
MEturquoise	9	GO:0016893	MF	endonuclease activity, active with either ribo- or deoxyribonucleic acids and producing 5'-phosphomonoesters	0.00125764	0.360096	TRINITY_DN165821_c2_g3;TRINITY_DN112593_c0_g1;TRINITY_DN65944_c0_g1;TRINITY_DN172596_c8_g2;TRINITY_DN175175_c57_g2;TRINITY_DN148707_c0_g1;TRINITY_DN172596_c8_g1;TRINITY_DN119366_c0_g1;TRINITY_DN94640_c0_g1
MEturquoise	9	GO:0004521	MF	endoribonuclease activity	0.00126741	0.360096	TRINITY_DN165821_c2_g3;TRINITY_DN112593_c0_g1;TRINITY_DN65944_c0_g1;TRINITY_DN172596_c8_g2;TRINITY_DN175175_c57_g2;TRINITY_DN148707_c0_g1;TRINITY_DN172596_c8_g1;TRINITY_DN119366_c0_g1;TRINITY_DN94640_c0_g1
MEturquoise	9	GO:0004540	MF	ribonuclease activity	0.00144318	0.394266	TRINITY_DN165821_c2_g3;TRINITY_DN112593_c0_g1;TRINITY_DN65944_c0_g1;TRINITY_DN172596_c8_g2;TRINITY_DN175175_c57_g2;TRINITY_DN148707_c0_g1;TRINITY_DN172596_c8_g1;TRINITY_DN119366_c0_g1;TRINITY_DN94640_c0_g1
MEturquoise	9	GO:0004519	MF	endonuclease activity	0.00227387	0.538376	TRINITY_DN165821_c2_g3;TRINITY_DN112593_c0_g1;TRINITY_DN65944_c0_g1;TRINITY_DN172596_c8_g2;TRINITY_DN175175_c57_g2;TRINITY_DN148707_c0_g1;TRINITY_DN172596_c8_g1;TRINITY_DN119366_c0_g1;TRINITY_DN94640_c0_g1
MEturquoise	3	GO:0003779	MF	actin binding	0.00256132	0.586872	TRINITY_DN158546_c1_g2;TRINITY_DN153744_c0_g1;TRINITY_DN156368_c2_g1
MEturquoise	1	GO:0050577	MF	GDP-L-fucose synthase activity	0.00294327	0.653313	TRINITY_DN174666_c1_g1
MEturquoise	1	GO:0052893	MF	N1-acetylspermine:oxygen oxidoreductase (propane-1,3-diamine-forming) activity	0.00441168	0.846924	TRINITY_DN172830_c3_g1
MEturquoise	1	GO:0052896	MF	spermidine oxidase (propane-1,3-diamine-forming) activity	0.00441168	0.846924	TRINITY_DN172830_c3_g1
MEturquoise	1	GO:0052900	MF	spermine oxidase (propane-1,3-diamine-forming) activity	0.00441168	0.846924	TRINITY_DN172830_c3_g1
MEturquoise	2	GO:0030258	BP	lipid modification	0.0240137	1	TRINITY_DN137074_c0_g1;TRINITY_DN172628_c3_g1
MEturquoise	1	GO:0015937	BP	coenzyme A biosynthetic process	0.0261831	1	TRINITY_DN117808_c0_g1
MEturquoise	1	GO:0046487	BP	glyoxylate metabolic process	0.0276177	1	TRINITY_DN142330_c0_g1
MEturquoise	1	GO:0006097	BP	glyoxylate cycle	0.0276177	1	TRINITY_DN142330_c0_g1
MEturquoise	1	GO:0006564	BP	L-serine biosynthetic process	0.0304806	1	TRINITY_DN161789_c0_g1
MEturquoise	1	GO:1901072	BP	glucosamine-containing compound catabolic process	0.0333351	1	TRINITY_DN172406_c9_g1
MEturquoise	1	GO:0006032	BP	chitin catabolic process	0.0333351	1	TRINITY_DN172406_c9_g1
MEturquoise	1	GO:0046348	BP	amino sugar catabolic process	0.0333351	1	TRINITY_DN172406_c9_g1
MEturquoise	2	GO:0070085	BP	glycosylation	0.0347163	1	TRINITY_DN137074_c0_g1;TRINITY_DN172628_c3_g1
MEturquoise	1	GO:0006030	BP	chitin metabolic process	0.0347593	1	TRINITY_DN172406_c9_g1
MEturquoise	1	GO:0006026	BP	aminoglycan catabolic process	0.0361814	1	TRINITY_DN172406_c9_g1
MEturquoise	1	GO:1901071	BP	glucosamine-containing compound metabolic process	0.0390193	1	TRINITY_DN172406_c9_g1
MEturquoise	1	GO:0015936	BP	coenzyme A metabolic process	0.0390193	1	TRINITY_DN117808_c0_g1
MEturquoise	1	GO:0016998	BP	cell wall macromolecule catabolic process	0.0404352	1	TRINITY_DN172406_c9_g1
MEturquoise	1	GO:0015743	BP	malate transport	0.041849	1	TRINITY_DN174659_c3_g1
MEturquoise	1	GO:0006022	BP	aminoglycan metabolic process	0.0432608	1	TRINITY_DN172406_c9_g1
MEturquoise	1	GO:0015740	BP	C4-dicarboxylate transport	0.0446705	1	TRINITY_DN174659_c3_g1
MEturquoise	1	GO:0006835	BP	dicarboxylic acid transport	0.0446705	1	TRINITY_DN174659_c3_g1
MEturquoise	1	GO:0004647	MF	phosphoserine phosphatase activity	0.00587797	1	TRINITY_DN161789_c0_g1
MEturquoise	4	GO:0008236	MF	serine-type peptidase activity	0.00724212	1	TRINITY_DN162347_c3_g2;TRINITY_DN122083_c0_g1;TRINITY_DN174574_c3_g1;TRINITY_DN132739_c0_g1
MEturquoise	4	GO:0017171	MF	serine hydrolase activity	0.00724212	1	TRINITY_DN162347_c3_g2;TRINITY_DN122083_c0_g1;TRINITY_DN174574_c3_g1;TRINITY_DN132739_c0_g1
MEturquoise	4	GO:0016825	MF	hydrolase activity, acting on acid phosphorus-nitrogen bonds	0.00724212	1	TRINITY_DN162347_c3_g2;TRINITY_DN122083_c0_g1;TRINITY_DN174574_c3_g1;TRINITY_DN132739_c0_g1
MEturquoise	1	GO:0050518	MF	2-C-methyl-D-erythritol 4-phosphate cytidylyltransferase activity	0.00734211	1	TRINITY_DN165155_c4_g1
MEturquoise	11	GO:0005515	MF	protein binding	0.00855779	1	TRINITY_DN174231_c3_g1;TRINITY_DN163195_c2_g1;TRINITY_DN171163_c0_g1;TRINITY_DN170091_c3_g1;TRINITY_DN158546_c1_g2;TRINITY_DN153744_c0_g1;TRINITY_DN169593_c1_g2;TRINITY_DN156368_c2_g1;TRINITY_DN174478_c5_g2;TRINITY_DN125499_c0_g2;TRINITY_DN174185_c5_g1
MEturquoise	1	GO:0004140	MF	dephospho-CoA kinase activity	0.00880413	1	TRINITY_DN117808_c0_g1
MEturquoise	9	GO:0004518	MF	nuclease activity	0.00933305	1	TRINITY_DN165821_c2_g3;TRINITY_DN112593_c0_g1;TRINITY_DN65944_c0_g1;TRINITY_DN172596_c8_g2;TRINITY_DN175175_c57_g2;TRINITY_DN148707_c0_g1;TRINITY_DN172596_c8_g1;TRINITY_DN119366_c0_g1;TRINITY_DN94640_c0_g1
MEturquoise	3	GO:0004252	MF	serine-type endopeptidase activity	0.0102231	1	TRINITY_DN162347_c3_g2;TRINITY_DN122083_c0_g1;TRINITY_DN132739_c0_g1
MEturquoise	1	GO:0051991	MF	UDP-N-acetyl-D-glucosamine:N-acetylmuramoyl-L-alanyl-D-glutamyl-meso-2,6-diaminopimelyl-D-alanyl-D-alanine-diphosphoundecaprenol 4-beta-N-acetylglucosaminlytransferase activity	0.010264	1	TRINITY_DN137074_c0_g1
MEturquoise	1	GO:0016621	MF	cinnamoyl-CoA reductase activity	0.0117218	1	TRINITY_DN169029_c4_g1
MEturquoise	1	GO:0017176	MF	phosphatidylinositol N-acetylglucosaminyltransferase activity	0.0160823	1	TRINITY_DN9430_c0_g1
MEturquoise	1	GO:0004151	MF	dihydroorotase activity	0.0160823	1	TRINITY_DN171278_c3_g1
MEturquoise	1	GO:0016647	MF	oxidoreductase activity, acting on the CH-NH group of donors, oxygen as acceptor	0.0160823	1	TRINITY_DN172830_c3_g1
MEturquoise	1	GO:0010301	MF	xanthoxin dehydrogenase activity	0.0189788	1	TRINITY_DN170563_c0_g4
MEturquoise	1	GO:0004474	MF	malate synthase activity	0.0189788	1	TRINITY_DN142330_c0_g1
MEturquoise	9	GO:0140098	MF	catalytic activity, acting on RNA	0.0200125	1	TRINITY_DN165821_c2_g3;TRINITY_DN112593_c0_g1;TRINITY_DN65944_c0_g1;TRINITY_DN172596_c8_g2;TRINITY_DN175175_c57_g2;TRINITY_DN148707_c0_g1;TRINITY_DN172596_c8_g1;TRINITY_DN119366_c0_g1;TRINITY_DN94640_c0_g1
MEturquoise	1	GO:0003854	MF	3-beta-hydroxy-delta5-steroid dehydrogenase activity	0.0204239	1	TRINITY_DN169029_c4_g1
MEturquoise	1	GO:0004160	MF	dihydroxy-acid dehydratase activity	0.0204239	1	TRINITY_DN163940_c0_g2
MEturquoise	1	GO:0033764	MF	steroid dehydrogenase activity, acting on the CH-OH group of donors, NAD or NADP as acceptor	0.0204239	1	TRINITY_DN169029_c4_g1
MEturquoise	11	GO:0016788	MF	hydrolase activity, acting on ester bonds	0.0205806	1	TRINITY_DN165821_c2_g3;TRINITY_DN112593_c0_g1;TRINITY_DN65944_c0_g1;TRINITY_DN161789_c0_g1;TRINITY_DN172596_c8_g2;TRINITY_DN175175_c57_g2;TRINITY_DN148707_c0_g1;TRINITY_DN172596_c8_g1;TRINITY_DN156406_c2_g1;TRINITY_DN119366_c0_g1;TRINITY_DN94640_c0_g1
MEturquoise	3	GO:0008194	MF	UDP-glycosyltransferase activity	0.0239345	1	TRINITY_DN137074_c0_g1;TRINITY_DN172628_c3_g1;TRINITY_DN9430_c0_g1
MEturquoise	1	GO:0070567	MF	cytidylyltransferase activity	0.0290502	1	TRINITY_DN165155_c4_g1
MEturquoise	1	GO:0016229	MF	steroid dehydrogenase activity	0.0290502	1	TRINITY_DN169029_c4_g1
MEturquoise	1	GO:0004568	MF	chitinase activity	0.0347593	1	TRINITY_DN172406_c9_g1
MEturquoise	1	GO:0016812	MF	hydrolase activity, acting on carbon-nitrogen (but not peptide) bonds, in cyclic amides	0.0404352	1	TRINITY_DN171278_c3_g1
MEturquoise	1	GO:0008061	MF	chitin binding	0.0446705	1	TRINITY_DN172406_c9_g1
MEbrown	8	GO:0005576	CC	extracellular region	1.06e-06	0.00750222	TRINITY_DN140377_c0_g2;TRINITY_DN141551_c3_g2;TRINITY_DN140610_c1_g1;TRINITY_DN148528_c1_g2;TRINITY_DN175172_c36_g4;TRINITY_DN175172_c36_g1;TRINITY_DN155101_c1_g2;TRINITY_DN166236_c2_g2
MEbrown	3	GO:0046274	BP	lignin catabolic process	1.05e-05	0.0149623	TRINITY_DN155101_c1_g2;TRINITY_DN166236_c2_g2;TRINITY_DN141551_c3_g2
MEbrown	3	GO:0046271	BP	phenylpropanoid catabolic process	1.05e-05	0.0149623	TRINITY_DN155101_c1_g2;TRINITY_DN166236_c2_g2;TRINITY_DN141551_c3_g2
MEbrown	7	GO:0046873	MF	metal ion transmembrane transporter activity	5.17e-06	0.0149623	TRINITY_DN51853_c0_g1;TRINITY_DN169066_c2_g4;TRINITY_DN175117_c12_g5;TRINITY_DN164400_c4_g1;TRINITY_DN145632_c1_g1;TRINITY_DN37332_c0_g1;TRINITY_DN168302_c3_g1
MEbrown	4	GO:0004650	MF	polygalacturonase activity	7.33e-06	0.0149623	TRINITY_DN140610_c1_g1;TRINITY_DN148528_c1_g2;TRINITY_DN175172_c36_g4;TRINITY_DN175172_c36_g1
MEbrown	3	GO:0052716	MF	hydroquinone:oxygen oxidoreductase activity	1.3e-05	0.0154188	TRINITY_DN155101_c1_g2;TRINITY_DN166236_c2_g2;TRINITY_DN141551_c3_g2
MEbrown	3	GO:0009808	BP	lignin metabolic process	2.68e-05	0.0272223	TRINITY_DN155101_c1_g2;TRINITY_DN166236_c2_g2;TRINITY_DN141551_c3_g2
MEbrown	4	GO:0007275	BP	multicellular organism development	0.000139651	0.111399	TRINITY_DN141881_c0_g1;TRINITY_DN173328_c4_g2;TRINITY_DN162642_c1_g2;TRINITY_DN161797_c0_g3
MEbrown	3	GO:0009698	BP	phenylpropanoid metabolic process	0.000141151	0.111399	TRINITY_DN155101_c1_g2;TRINITY_DN166236_c2_g2;TRINITY_DN141551_c3_g2
MEbrown	2	GO:0052889	BP	9,9'-di-cis-zeta-carotene desaturation to 7,9,7',9'-tetra-cis-lycopene	0.000300643	0.152533	TRINITY_DN157402_c1_g2;TRINITY_DN156488_c1_g2
MEbrown	2	GO:0052887	MF	7,9,9'-tricis-neurosporene:quinone oxidoreductase activity	0.000300643	0.152533	TRINITY_DN157402_c1_g2;TRINITY_DN156488_c1_g2
MEbrown	2	GO:0052886	MF	9,9'-dicis-carotene:quinone oxidoreductase activity	0.000300643	0.152533	TRINITY_DN157402_c1_g2;TRINITY_DN156488_c1_g2
MEbrown	13	GO:0005215	MF	transporter activity	0.000336681	0.156727	TRINITY_DN154640_c0_g1;TRINITY_DN169066_c2_g4;TRINITY_DN175117_c12_g5;TRINITY_DN174061_c1_g2;TRINITY_DN153954_c1_g1;TRINITY_DN164400_c4_g1;TRINITY_DN145632_c1_g1;TRINITY_DN146177_c0_g1;TRINITY_DN37332_c0_g1;TRINITY_DN51853_c0_g1;TRINITY_DN160114_c2_g1;TRINITY_DN155598_c0_g1;TRINITY_DN168302_c3_g1
MEbrown	3	GO:0016682	MF	oxidoreductase activity, acting on diphenols and related substances as donors, oxygen as acceptor	0.00035304	0.156727	TRINITY_DN155101_c1_g2;TRINITY_DN166236_c2_g2;TRINITY_DN141551_c3_g2
MEbrown	2	GO:0016119	BP	carotene metabolic process	0.00046241	0.164225	TRINITY_DN157402_c1_g2;TRINITY_DN156488_c1_g2
MEbrown	2	GO:0052654	MF	L-leucine transaminase activity	0.00046241	0.164225	TRINITY_DN150110_c0_g1;TRINITY_DN159404_c4_g2
MEbrown	2	GO:0052655	MF	L-valine transaminase activity	0.00046241	0.164225	TRINITY_DN150110_c0_g1;TRINITY_DN159404_c4_g2
MEbrown	2	GO:0052656	MF	L-isoleucine transaminase activity	0.00046241	0.164225	TRINITY_DN150110_c0_g1;TRINITY_DN159404_c4_g2
MEbrown	2	GO:0004084	MF	branched-chain-amino-acid transaminase activity	0.000556003	0.188061	TRINITY_DN150110_c0_g1;TRINITY_DN159404_c4_g2
MEbrown	2	GO:0042214	BP	terpene metabolic process	0.000605955	0.195641	TRINITY_DN157402_c1_g2;TRINITY_DN156488_c1_g2
MEbrown	12	GO:0022857	MF	transmembrane transporter activity	0.000669006	0.206607	TRINITY_DN51853_c0_g1;TRINITY_DN169066_c2_g4;TRINITY_DN175117_c12_g5;TRINITY_DN174061_c1_g2;TRINITY_DN153954_c1_g1;TRINITY_DN164400_c4_g1;TRINITY_DN145632_c1_g1;TRINITY_DN146177_c0_g1;TRINITY_DN37332_c0_g1;TRINITY_DN160114_c2_g1;TRINITY_DN155598_c0_g1;TRINITY_DN168302_c3_g1
MEbrown	7	GO:0022890	MF	inorganic cation transmembrane transporter activity	0.000779376	0.230663	TRINITY_DN51853_c0_g1;TRINITY_DN169066_c2_g4;TRINITY_DN175117_c12_g5;TRINITY_DN164400_c4_g1;TRINITY_DN145632_c1_g1;TRINITY_DN37332_c0_g1;TRINITY_DN168302_c3_g1
MEbrown	3	GO:0019748	BP	secondary metabolic process	0.000816903	0.232098	TRINITY_DN155101_c1_g2;TRINITY_DN166236_c2_g2;TRINITY_DN141551_c3_g2
MEbrown	4	GO:0032501	BP	multicellular organismal process	0.000914085	0.249721	TRINITY_DN141881_c0_g1;TRINITY_DN173328_c4_g2;TRINITY_DN162642_c1_g2;TRINITY_DN161797_c0_g3
MEbrown	8	GO:0015318	MF	inorganic molecular entity transmembrane transporter activity	0.00106745	0.280818	TRINITY_DN51853_c0_g1;TRINITY_DN169066_c2_g4;TRINITY_DN175117_c12_g5;TRINITY_DN174061_c1_g2;TRINITY_DN164400_c4_g1;TRINITY_DN145632_c1_g1;TRINITY_DN37332_c0_g1;TRINITY_DN168302_c3_g1
MEbrown	3	GO:0016679	MF	oxidoreductase activity, acting on diphenols and related substances as donors	0.00114759	0.291119	TRINITY_DN155101_c1_g2;TRINITY_DN166236_c2_g2;TRINITY_DN141551_c3_g2
MEbrown	4	GO:0048856	BP	anatomical structure development	0.00137159	0.308612	TRINITY_DN141881_c0_g1;TRINITY_DN173328_c4_g2;TRINITY_DN162642_c1_g2;TRINITY_DN161797_c0_g3
MEbrown	7	GO:0008324	MF	cation transmembrane transporter activity	0.00138954	0.308612	TRINITY_DN51853_c0_g1;TRINITY_DN169066_c2_g4;TRINITY_DN175117_c12_g5;TRINITY_DN164400_c4_g1;TRINITY_DN145632_c1_g1;TRINITY_DN37332_c0_g1;TRINITY_DN168302_c3_g1
MEbrown	8	GO:0015075	MF	ion transmembrane transporter activity	0.00144586	0.311211	TRINITY_DN51853_c0_g1;TRINITY_DN169066_c2_g4;TRINITY_DN175117_c12_g5;TRINITY_DN174061_c1_g2;TRINITY_DN164400_c4_g1;TRINITY_DN145632_c1_g1;TRINITY_DN37332_c0_g1;TRINITY_DN168302_c3_g1
MEbrown	1	GO:0102960	MF	momilactone-A synthase activity	0.00150618	0.314658	TRINITY_DN150483_c0_g1
MEbrown	4	GO:0071555	BP	cell wall organization	0.00164254	0.333341	TRINITY_DN140610_c1_g1;TRINITY_DN148528_c1_g2;TRINITY_DN175172_c36_g4;TRINITY_DN175172_c36_g1
MEbrown	4	GO:0045229	BP	external encapsulating structure organization	0.00169719	0.334865	TRINITY_DN140610_c1_g1;TRINITY_DN148528_c1_g2;TRINITY_DN175172_c36_g4;TRINITY_DN175172_c36_g1
MEbrown	4	GO:0071554	BP	cell wall organization or biogenesis	0.00209422	0.402035	TRINITY_DN140610_c1_g1;TRINITY_DN148528_c1_g2;TRINITY_DN175172_c36_g4;TRINITY_DN175172_c36_g1
MEbrown	2	GO:0016635	MF	oxidoreductase activity, acting on the CH-CH group of donors, quinone or related compound as acceptor	0.00283254	0.529462	TRINITY_DN157402_c1_g2;TRINITY_DN156488_c1_g2
MEbrown	3	GO:0048046	CC	apoplast	0.00331078	0.602986	TRINITY_DN155101_c1_g2;TRINITY_DN166236_c2_g2;TRINITY_DN141551_c3_g2
MEbrown	1	GO:0034112	BP	positive regulation of homotypic cell-cell adhesion	0.0045118	0.616294	TRINITY_DN140377_c0_g2
MEbrown	1	GO:0034110	BP	regulation of homotypic cell-cell adhesion	0.0045118	0.616294	TRINITY_DN140377_c0_g2
MEbrown	1	GO:0034118	BP	regulation of erythrocyte aggregation	0.0045118	0.616294	TRINITY_DN140377_c0_g2
MEbrown	1	GO:0045785	BP	positive regulation of cell adhesion	0.0045118	0.616294	TRINITY_DN140377_c0_g2
MEbrown	1	GO:0034120	BP	positive regulation of erythrocyte aggregation	0.0045118	0.616294	TRINITY_DN140377_c0_g2
MEbrown	1	GO:0022407	BP	regulation of cell-cell adhesion	0.0045118	0.616294	TRINITY_DN140377_c0_g2
MEbrown	1	GO:0022409	BP	positive regulation of cell-cell adhesion	0.0045118	0.616294	TRINITY_DN140377_c0_g2
MEbrown	1	GO:0030155	BP	regulation of cell adhesion	0.0045118	0.616294	TRINITY_DN140377_c0_g2
MEbrown	2	GO:0010333	MF	terpene synthase activity	0.00412735	0.616294	TRINITY_DN155755_c1_g1;TRINITY_DN167951_c0_g1
MEbrown	1	GO:0005537	MF	mannose binding	0.0045118	0.616294	TRINITY_DN140377_c0_g2
MEbrown	1	GO:0102955	MF	S-adenosylmethionine:2-demethylmenaquinol-7 methyltransferase activity	0.0045118	0.616294	TRINITY_DN164229_c1_g3
MEbrown	4	GO:0032502	BP	developmental process	0.00702628	0.896464	TRINITY_DN141881_c0_g1;TRINITY_DN173328_c4_g2;TRINITY_DN162642_c1_g2;TRINITY_DN161797_c0_g3
MEbrown	1	GO:0001906	BP	cell killing	0.00750848	0.896464	TRINITY_DN140377_c0_g2
MEbrown	1	GO:0044364	BP	disruption of cells of other organism	0.00750848	0.896464	TRINITY_DN140377_c0_g2
MEbrown	1	GO:0031640	BP	killing of cells of other organism	0.00750848	0.896464	TRINITY_DN140377_c0_g2
MEbrown	2	GO:0016838	MF	carbon-oxygen lyase activity, acting on phosphates	0.00738459	0.896464	TRINITY_DN155755_c1_g1;TRINITY_DN167951_c0_g1
MEbrown	4	GO:0000287	MF	magnesium ion binding	0.00757256	0.896464	TRINITY_DN51853_c0_g1;TRINITY_DN155755_c1_g1;TRINITY_DN167951_c0_g1;TRINITY_DN169947_c1_g1
MEbrown	3	GO:0005507	MF	copper ion binding	0.00770587	0.897292	TRINITY_DN155101_c1_g2;TRINITY_DN166236_c2_g2;TRINITY_DN141551_c3_g2
MEbrown	3	GO:0019439	BP	aromatic compound catabolic process	0.00983151	1	TRINITY_DN155101_c1_g2;TRINITY_DN166236_c2_g2;TRINITY_DN141551_c3_g2
MEbrown	1	GO:0035821	BP	modification of morphology or physiology of other organism	0.0104962	1	TRINITY_DN140377_c0_g2
MEbrown	3	GO:1901361	BP	organic cyclic compound catabolic process	0.0113538	1	TRINITY_DN155101_c1_g2;TRINITY_DN166236_c2_g2;TRINITY_DN141551_c3_g2
MEbrown	1	GO:0032957	BP	inositol trisphosphate metabolic process	0.0119868	1	TRINITY_DN169947_c1_g1
MEbrown	2	GO:0009082	BP	branched-chain amino acid biosynthetic process	0.0154202	1	TRINITY_DN150110_c0_g1;TRINITY_DN159404_c4_g2
MEbrown	2	GO:0009081	BP	branched-chain amino acid metabolic process	0.0193366	1	TRINITY_DN150110_c0_g1;TRINITY_DN159404_c4_g2
MEbrown	1	GO:0006011	BP	UDP-glucose metabolic process	0.0340803	1	TRINITY_DN164686_c3_g1
MEbrown	2	GO:0006720	BP	isoprenoid metabolic process	0.0368319	1	TRINITY_DN157402_c1_g2;TRINITY_DN156488_c1_g2
MEbrown	1	GO:0044419	BP	interspecies interaction between organisms	0.03844	1	TRINITY_DN140377_c0_g2
MEbrown	1	GO:0043647	BP	inositol phosphate metabolic process	0.0427802	1	TRINITY_DN169947_c1_g1
MEbrown	1	GO:0006426	BP	glycyl-tRNA aminoacylation	0.045663	1	TRINITY_DN139277_c0_g1
MEbrown	53	GO:0005575	CC	cellular_component	0.0144268	1	TRINITY_DN130333_c0_g1;TRINITY_DN140377_c0_g2;TRINITY_DN164229_c1_g3;TRINITY_DN157760_c2_g1;TRINITY_DN174061_c1_g2;TRINITY_DN163303_c2_g2;TRINITY_DN165331_c0_g1;TRINITY_DN175172_c36_g4;TRINITY_DN139911_c0_g1;TRINITY_DN175172_c36_g1;TRINITY_DN51853_c0_g1;TRINITY_DN135754_c0_g2;TRINITY_DN164197_c0_g2;TRINITY_DN166556_c7_g2;TRINITY_DN168302_c3_g1;TRINITY_DN103876_c0_g1;TRINITY_DN169066_c2_g4;TRINITY…
MEbrown	5	GO:0009507	CC	chloroplast	0.0321043	1	TRINITY_DN103876_c0_g1;TRINITY_DN139459_c3_g1;TRINITY_DN132192_c0_g1;TRINITY_DN139911_c0_g1;TRINITY_DN135754_c0_g2
MEbrown	5	GO:0009536	CC	plastid	0.0395162	1	TRINITY_DN103876_c0_g1;TRINITY_DN139459_c3_g1;TRINITY_DN132192_c0_g1;TRINITY_DN139911_c0_g1;TRINITY_DN135754_c0_g2
MEbrown	5	GO:0004553	MF	hydrolase activity, hydrolyzing O-glycosyl compounds	0.00924318	1	TRINITY_DN140610_c1_g1;TRINITY_DN148528_c1_g2;TRINITY_DN175172_c36_g4;TRINITY_DN155199_c2_g2;TRINITY_DN175172_c36_g1
MEbrown	3	GO:0015267	MF	channel activity	0.0104818	1	TRINITY_DN37332_c0_g1;TRINITY_DN174061_c1_g2;TRINITY_DN146177_c0_g1
MEbrown	3	GO:0022803	MF	passive transmembrane transporter activity	0.0104818	1	TRINITY_DN37332_c0_g1;TRINITY_DN174061_c1_g2;TRINITY_DN146177_c0_g1
MEbrown	1	GO:0043333	MF	2-octaprenyl-6-methoxy-1,4-benzoquinone methylase activity	0.0104962	1	TRINITY_DN164229_c1_g3
MEbrown	1	GO:0052725	MF	inositol-1,3,4-trisphosphate 6-kinase activity	0.0119868	1	TRINITY_DN169947_c1_g1
MEbrown	1	GO:0052726	MF	inositol-1,3,4-trisphosphate 5-kinase activity	0.0119868	1	TRINITY_DN169947_c1_g1
MEbrown	1	GO:0047325	MF	inositol tetrakisphosphate 1-kinase activity	0.0119868	1	TRINITY_DN169947_c1_g1
MEbrown	1	GO:0004930	MF	G protein-coupled receptor activity	0.0119868	1	TRINITY_DN174061_c1_g2
MEbrown	5	GO:0016798	MF	hydrolase activity, acting on glycosyl bonds	0.012362	1	TRINITY_DN140610_c1_g1;TRINITY_DN148528_c1_g2;TRINITY_DN175172_c36_g4;TRINITY_DN155199_c2_g2;TRINITY_DN175172_c36_g1
MEbrown	1	GO:0051765	MF	inositol tetrakisphosphate kinase activity	0.0164451	1	TRINITY_DN169947_c1_g1
MEbrown	1	GO:0051766	MF	inositol trisphosphate kinase activity	0.0164451	1	TRINITY_DN169947_c1_g1
MEbrown	1	GO:0008425	MF	2-polyprenyl-6-methoxy-1,4-benzoquinone methyltransferase activity	0.0179268	1	TRINITY_DN164229_c1_g3
MEbrown	1	GO:0030580	MF	quinone cofactor methyltransferase activity	0.0179268	1	TRINITY_DN164229_c1_g3
MEbrown	1	GO:0033897	MF	ribonuclease T2 activity	0.0223586	1	TRINITY_DN143516_c2_g1
MEbrown	1	GO:0016892	MF	endoribonuclease activity, producing 3'-phosphomonoesters	0.0238314	1	TRINITY_DN143516_c2_g1
MEbrown	2	GO:0015035	MF	protein disulfide oxidoreductase activity	0.0239033	1	TRINITY_DN87432_c0_g1;TRINITY_DN244821_c0_g1
MEbrown	2	GO:0022839	MF	ion gated channel activity	0.0247508	1	TRINITY_DN37332_c0_g1;TRINITY_DN174061_c1_g2
MEbrown	1	GO:0016894	MF	endonuclease activity, active with either ribo- or deoxyribonucleic acids and producing 3'-phosphomonoesters	0.0282369	1	TRINITY_DN143516_c2_g1
MEbrown	2	GO:0022836	MF	gated channel activity	0.0297798	1	TRINITY_DN37332_c0_g1;TRINITY_DN174061_c1_g2
MEbrown	1	GO:0008169	MF	C-methyltransferase activity	0.0311629	1	TRINITY_DN164229_c1_g3
MEbrown	1	GO:0003983	MF	UTP:glucose-1-phosphate uridylyltransferase activity	0.0340803	1	TRINITY_DN164686_c3_g1
MEbrown	1	GO:0051748	MF	UTP-monosaccharide-1-phosphate uridylyltransferase activity	0.0355357	1	TRINITY_DN164686_c3_g1
MEbrown	2	GO:0005216	MF	ion channel activity	0.0364986	1	TRINITY_DN37332_c0_g1;TRINITY_DN174061_c1_g2
MEbrown	2	GO:0015036	MF	disulfide oxidoreductase activity	0.0378388	1	TRINITY_DN87432_c0_g1;TRINITY_DN244821_c0_g1
MEbrown	1	GO:0004820	MF	glycine-tRNA ligase activity	0.045663	1	TRINITY_DN139277_c0_g1
MEred	4	GO:0046148	BP	pigment biosynthetic process	1.69435e-05	0.0870635	TRINITY_DN147600_c1_g1;TRINITY_DN151656_c0_g1;TRINITY_DN133557_c0_g1;TRINITY_DN147804_c0_g1
MEred	4	GO:0042440	BP	pigment metabolic process	2.45146e-05	0.0870635	TRINITY_DN147600_c1_g1;TRINITY_DN151656_c0_g1;TRINITY_DN133557_c0_g1;TRINITY_DN147804_c0_g1
MEred	2	GO:0004097	MF	catechol oxidase activity	9.40574e-05	0.222697	TRINITY_DN133557_c0_g1;TRINITY_DN147804_c0_g1
MEred	1	GO:0051554	BP	flavonol metabolic process	0.000753088	0.534918	TRINITY_DN151656_c0_g1
MEred	1	GO:0051555	BP	flavonol biosynthetic process	0.000753088	0.534918	TRINITY_DN151656_c0_g1
MEred	1	GO:0051552	BP	flavone metabolic process	0.000753088	0.534918	TRINITY_DN151656_c0_g1
MEred	1	GO:0051553	BP	flavone biosynthetic process	0.000753088	0.534918	TRINITY_DN151656_c0_g1
MEred	1	GO:1900386	BP	positive regulation of flavonol biosynthetic process	0.000753088	0.534918	TRINITY_DN151656_c0_g1
MEred	1	GO:1900384	BP	regulation of flavonol biosynthetic process	0.000753088	0.534918	TRINITY_DN151656_c0_g1
MEred	2	GO:0005484	MF	SNAP receptor activity	0.000561977	0.534918	TRINITY_DN152048_c1_g1;TRINITY_DN172823_c1_g2
MEred	1	GO:0009963	BP	positive regulation of flavonoid biosynthetic process	0.00150562	0.822648	TRINITY_DN151656_c0_g1
MEred	1	GO:0050112	MF	inositol 2-dehydrogenase activity	0.00150562	0.822648	TRINITY_DN161251_c3_g3
MEred	1	GO:0008763	MF	UDP-N-acetylmuramate-L-alanine ligase activity	0.00150562	0.822648	TRINITY_DN156795_c0_g1
MEred	2	GO:0008171	MF	O-methyltransferase activity	0.00164669	0.83546	TRINITY_DN166248_c4_g3;TRINITY_DN144908_c3_g1
MEred	1	GO:0009962	BP	regulation of flavonoid biosynthetic process	0.00451022	1	TRINITY_DN151656_c0_g1
MEred	1	GO:0009813	BP	flavonoid biosynthetic process	0.00825353	1	TRINITY_DN151656_c0_g1
MEred	1	GO:2000028	BP	regulation of photoperiodism, flowering	0.00825353	1	TRINITY_DN172341_c1_g3
MEred	1	GO:0009812	BP	flavonoid metabolic process	0.00900054	1	TRINITY_DN151656_c0_g1
MEred	2	GO:0007018	BP	microtubule-based movement	0.0124578	1	TRINITY_DN150270_c0_g1;TRINITY_DN165618_c1_g1
MEred	2	GO:0006928	BP	movement of cell or subcellular component	0.0126697	1	TRINITY_DN150270_c0_g1;TRINITY_DN165618_c1_g1
MEred	1	GO:0010224	BP	response to UV-B	0.0149568	1	TRINITY_DN151656_c0_g1
MEred	1	GO:0006744	BP	ubiquinone biosynthetic process	0.0179219	1	TRINITY_DN144908_c3_g1
MEred	1	GO:0006743	BP	ubiquinone metabolic process	0.0179219	1	TRINITY_DN144908_c3_g1
MEred	1	GO:2000241	BP	regulation of reproductive process	0.0186617	1	TRINITY_DN172341_c1_g3
MEred	1	GO:0006013	BP	mannose metabolic process	0.0201399	1	TRINITY_DN171710_c1_g1
MEred	1	GO:0009411	BP	response to UV	0.0238257	1	TRINITY_DN151656_c0_g1
MEred	1	GO:0048580	BP	regulation of post-embryonic development	0.0252963	1	TRINITY_DN172341_c1_g3
MEred	1	GO:1901663	BP	quinone biosynthetic process	0.0289631	1	TRINITY_DN144908_c3_g1
MEred	1	GO:1901661	BP	quinone metabolic process	0.0289631	1	TRINITY_DN144908_c3_g1
MEred	1	GO:0042181	BP	ketone biosynthetic process	0.0289631	1	TRINITY_DN144908_c3_g1
MEred	1	GO:0006771	BP	riboflavin metabolic process	0.0326165	1	TRINITY_DN147562_c4_g2
MEred	1	GO:0042727	BP	flavin-containing compound biosynthetic process	0.0326165	1	TRINITY_DN147562_c4_g2
MEred	1	GO:0042726	BP	flavin-containing compound metabolic process	0.0326165	1	TRINITY_DN147562_c4_g2
MEred	1	GO:0009231	BP	riboflavin biosynthetic process	0.0326165	1	TRINITY_DN147562_c4_g2
MEred	2	GO:0007017	BP	microtubule-based process	0.0328848	1	TRINITY_DN150270_c0_g1;TRINITY_DN165618_c1_g1
MEred	1	GO:0030154	BP	cell differentiation	0.0340741	1	TRINITY_DN151656_c0_g1
MEred	1	GO:0042180	BP	cellular ketone metabolic process	0.0434962	1	TRINITY_DN144908_c3_g1
MEred	1	GO:2000026	BP	regulation of multicellular organismal development	0.0442172	1	TRINITY_DN172341_c1_g3
MEred	1	GO:0051239	BP	regulation of multicellular organismal process	0.0463772	1	TRINITY_DN172341_c1_g3
MEred	1	GO:0031314	CC	extrinsic component of mitochondrial inner membrane	0.0112383	1	TRINITY_DN144908_c3_g1
MEred	1	GO:0031312	CC	extrinsic component of organelle membrane	0.0112383	1	TRINITY_DN144908_c3_g1
MEred	2	GO:0016682	MF	oxidoreductase activity, acting on diphenols and related substances as donors, oxygen as acceptor	0.00212931	1	TRINITY_DN133557_c0_g1;TRINITY_DN147804_c0_g1
MEred	1	GO:0004578	MF	chitobiosyldiphosphodolichol beta-mannosyltransferase activity	0.0022576	1	TRINITY_DN152271_c2_g1
MEred	1	GO:0004395	MF	hexaprenyldihydroxybenzoate methyltransferase activity	0.0037599	1	TRINITY_DN144908_c3_g1
MEred	1	GO:0061542	MF	3-demethylubiquinone-n 3-O-methyltransferase activity	0.0037599	1	TRINITY_DN144908_c3_g1
MEred	1	GO:0010420	MF	polyprenyldihydroxybenzoate methyltransferase activity	0.0037599	1	TRINITY_DN144908_c3_g1
MEred	1	GO:0008689	MF	3-demethylubiquinone-9 3-O-methyltransferase activity	0.0037599	1	TRINITY_DN144908_c3_g1
MEred	2	GO:0004022	MF	alcohol dehydrogenase (NAD) activity	0.00380316	1	TRINITY_DN161251_c3_g3;TRINITY_DN134286_c0_g1
MEred	1	GO:0046408	MF	chlorophyll synthetase activity	0.00451022	1	TRINITY_DN147600_c1_g1
MEred	1	GO:0008703	MF	5-amino-6-(5-phosphoribosylamino)uracil reductase activity	0.00451022	1	TRINITY_DN147562_c4_g2
MEred	2	GO:0016679	MF	oxidoreductase activity, acting on diphenols and related substances as donors	0.0047067	1	TRINITY_DN133557_c0_g1;TRINITY_DN147804_c0_g1
MEred	1	GO:0001134	MF	transcription regulator recruiting activity	0.00525998	1	TRINITY_DN151656_c0_g1
MEred	1	GO:0001135	MF	RNA polymerase II transcription regulator recruiting activity	0.00525998	1	TRINITY_DN151656_c0_g1
MEred	1	GO:0008835	MF	diaminohydroxyphosphoribosylaminopyrimidine deaminase activity	0.00525998	1	TRINITY_DN147562_c4_g2
MEred	1	GO:0004366	MF	glycerol-3-phosphate O-acyltransferase activity	0.00750597	1	TRINITY_DN162197_c1_g1
MEred	1	GO:0102420	MF	sn-1-glycerol-3-phosphate C16:0-DCA-CoA acyl transferase activity	0.00750597	1	TRINITY_DN162197_c1_g1
MEred	1	GO:0008425	MF	2-polyprenyl-6-methoxy-1,4-benzoquinone methyltransferase activity	0.00900054	1	TRINITY_DN144908_c3_g1
MEred	1	GO:0030580	MF	quinone cofactor methyltransferase activity	0.00900054	1	TRINITY_DN144908_c3_g1
MEred	7	GO:0005515	MF	protein binding	0.0106513	1	TRINITY_DN152048_c1_g1;TRINITY_DN151656_c0_g1;TRINITY_DN171592_c1_g1;TRINITY_DN172823_c1_g2;TRINITY_DN165618_c1_g1;TRINITY_DN150270_c0_g1;TRINITY_DN173501_c1_g2
MEred	2	GO:0003777	MF	microtubule motor activity	0.0122474	1	TRINITY_DN150270_c0_g1;TRINITY_DN165618_c1_g1
MEred	2	GO:0003774	MF	motor activity	0.0139742	1	TRINITY_DN150270_c0_g1;TRINITY_DN165618_c1_g1
MEred	3	GO:0016616	MF	oxidoreductase activity, acting on the CH-OH group of donors, NAD or NADP as acceptor	0.0151872	1	TRINITY_DN161251_c3_g3;TRINITY_DN134286_c0_g1;TRINITY_DN147562_c4_g2
MEred	1	GO:0008169	MF	C-methyltransferase activity	0.0156989	1	TRINITY_DN144908_c3_g1
MEred	2	GO:0008017	MF	microtubule binding	0.0174772	1	TRINITY_DN150270_c0_g1;TRINITY_DN165618_c1_g1
MEred	1	GO:0019187	MF	beta-1,4-mannosyltransferase activity	0.0186617	1	TRINITY_DN152271_c2_g1
MEred	1	GO:0005544	MF	calcium-dependent phospholipid binding	0.0194011	1	TRINITY_DN154559_c1_g2
MEred	1	GO:0000981	MF	DNA-binding transcription factor activity, RNA polymerase II-specific	0.0194011	1	TRINITY_DN151656_c0_g1
MEred	2	GO:0015631	MF	tubulin binding	0.0199981	1	TRINITY_DN150270_c0_g1;TRINITY_DN165618_c1_g1
MEred	1	GO:0102483	MF	scopolin beta-glucosidase activity	0.0245613	1	TRINITY_DN146330_c8_g2
MEred	3	GO:0016614	MF	oxidoreductase activity, acting on CH-OH group of donors	0.0262356	1	TRINITY_DN161251_c3_g3;TRINITY_DN134286_c0_g1;TRINITY_DN147562_c4_g2
MEred	1	GO:0019239	MF	deaminase activity	0.0289631	1	TRINITY_DN147562_c4_g2
MEred	1	GO:0008422	MF	beta-glucosidase activity	0.0318869	1	TRINITY_DN146330_c8_g2
MEred	1	GO:0008134	MF	transcription factor binding	0.0355295	1	TRINITY_DN151656_c0_g1
MEred	1	GO:0004559	MF	alpha-mannosidase activity	0.0369828	1	TRINITY_DN171710_c1_g1
MEred	1	GO:0000030	MF	mannosyltransferase activity	0.0377087	1	TRINITY_DN152271_c2_g1
MEred	2	GO:0008092	MF	cytoskeletal protein binding	0.0406976	1	TRINITY_DN150270_c0_g1;TRINITY_DN165618_c1_g1
MEred	1	GO:0004659	MF	prenyltransferase activity	0.0478145	1	TRINITY_DN147600_c1_g1
MEred	1	GO:0015926	MF	glucosidase activity	0.0485323	1	TRINITY_DN146330_c8_g2

## Sheet: Table S9
Supplementary Table S9. Primer and reaction conditions used in qRT-PCR
Genes	Primer name	Primer sequences
TRINITY_DN154464_c1_g1 (CtSDR3b)	1-TRINITY_DN154464_c1_g1-R	TAGGTGGTTATGGCGTGGTC
	1-TRINITY_DN154464_c1_g1-F	CCAACTCCATCTCACCTCCC
TRINITY_DN162927_c2_g1 (CtSDR3b-like)	3-TRINITY_DN162927_c2_g1-R	TCTTAGGCAACGTGGTGTTC
	3-TRINITY_DN162927_c2_g1-F	CTTGGTGAGAAAGGTGTGAG
TRINITY_DN173328_c4_g2 (CtYAB2)	4-TRINITY_DN173328_c4_g2-R	GGGATTAGGCAAGATTCTTT
	4-TRINITY_DN173328_c4_g2-F	CAGTAAGATGCGGGCATTGT
TRINITY_DN162642_c1_g2 (CtYAB5)	2-TRINITY_DN162642_c1_g2-R	GGTGCAGTAATAACTTCTTC
	2-TRINITY_DN162642_c1_g2-F	GTCAATACAGTAGACGTGGG
Actin	Actin-R	GACCTCGGGGCACCTAAATCTC
	Actin-F	CCTCTCAATCCCAAGGCAAACA
